# Supplementary material for: How does social media use impact subjective well-being? Examining the suppressing role of Internet addiction and the moderating effect of digital skills
Source: Front Psychol. 2023 Feb 14;14:1108692. doi: 10.3389/fpsyg.2023.1108692 (PMC9972973; doi:10.3389/fpsyg.2023.1108692)
Supplement: Supplementary file 1 [file Data_Sheet_1.xlsx]

## Sheet: dataset
DS1	DS2	DS3	DS4	DS5	DS6	SMU1	SMU2	SMU3	SMU4	SMU5	SMU6	IA1	IA2	IA3	IA4	IA5	IA6	IA7	IA8	IA9	IA10	IA11	Health	SES	gender	age	EDU	hukou	marriage	urban	Social_Equity	Social_Trust	WB	usage	D_SKill	I_Addic
5	5	5	5	5	5	5	5	2	5	5	5	4	4	4	4	1	4	4	4	1	5	4	4	4	1	43	3	1	0	1	1	3	1	4.5	5	3.54545
4	5	5	4	5	4	5	2	3	5	5	5	5	4	5	3	3	2	3	2	1	1	3	5	3	1	21	3	1	0	1	1	4	1	4.16667	4.5	2.90909
5	5	5	2	5	2	5	3	1	5	5	5	5	5	5	4	3	2	5	5	5	5	4	2	2	0	22	3	0	0	1	2	4	1	4	4	4.36364
5	5	5	5	5	5	5	5	5	5	5	5	5	5	5	5	5	3	4	5	4	3	5	2	4	1	20	2	1	0	1	2	2	2	5	5	4.45455
5	5	5	5	5	5	5	5	5	5	5	5	5	5	1	5	5	1	5	5	5	5	5	5	5	1	28	2	0	0	0	2	4	2	5	5	4.27273
5	5	5	5	5	5	5	5	5	5	5	5	3	4	3	1	1	1	4	2	4	4	2	4	1	0	28	2	0	1	0	4	5	2	5	5	2.63636
5	4	4	4	4	4	4	4	3	4	4	4	4	4	4	3	2	2	4	3	4	4	2	3	2	1	37	3	0	0	0	1	1	1	3.83333	4.16667	3.27273
5	5	5	4	4	5	5	5	2	4	3	4	5	5	5	2	2	2	2	4	4	2	1	5	5	0	26	2	0	1	1	3	3	1	3.83333	4.66667	3.09091
5	5	4	4	4	4	5	3	2	4	4	3	4	4	4	3	4	2	4	1	2	2	3	4	5	0	27	2	1	0	1	1	1	1	3.5	4.33333	3
5	5	5	5	5	5	4	5	5	4	4	5	5	5	5	5	5	4	5	4	4	4	5	4	4	1	25	2	0	0	0	1	1	2	4.5	5	4.63636
5	5	5	4	5	5	5	5	4	5	5	3	4	4	4	2	2	1	2	2	4	1	1	3	5	1	25	3	0	0	0	2	4	2	4.5	4.83333	2.45455
5	5	5	4	5	2	5	5	3	5	5	4	4	2	4	1	1	2	2	1	4	1	4	5	1	1	25	2	0	1	1	1	4	2	4.5	4.33333	2.36364
5	5	4	3	4	4	5	2	3	4	4	2	2	4	2	2	1	2	1	2	4	4	2	1	6	1	72	2	1	0	1	2	2	1	3.33333	4.16667	2.36364
5	5	5	5	5	1	5	5	1	5	5	5	4	2	4	4	4	1	5	5	5	5	4	5	1	0	27	3	1	0	1	3	3	2	4.33333	4.33333	3.90909
4	5	4	4	4	4	5	5	1	5	5	5	5	4	3	5	2	2	2	4	4	2	2	4	6	0	35	3	1	0	1	2	2	2	4.33333	4.16667	3.18182
5	5	5	2	4	4	5	2	1	2	5	4	4	2	4	1	1	1	2	2	4	5	2	1	1	1	61	3	1	1	1	1	2	1	3.16667	4.16667	2.54545
2	4	4	4	5	5	4	3	1	4	4	3	2	2	3	1	1	2	2	2	2	1	1	2	2	1	30	2	0	0	0	2	2	1	3.16667	4	1.72727
4	4	4	4	4	4	4	5	4	3	4	5	3	3	4	2	3	2	4	4	4	2	2	4	5	1	26	3	0	0	0	3	4	2	4.16667	4	3
4	4	4	4	4	4	4	4	2	5	5	5	4	2	4	2	2	2	2	4	4	2	4	5	2	1	25	3	1	0	1	1	4	2	4.16667	4	2.90909
5	5	5	3	5	5	5	3	2	5	5	5	4	4	4	2	1	1	1	4	4	3	2	4	2	1	26	2	1	1	1	2	4	2	4.16667	4.66667	2.72727
1	1	1	4	4	2	5	2	2	3	3	3	4	4	3	1	1	1	1	5	5	5	2	1	3	0	39	1	0	0	1	2	2	1	3	2.16667	2.90909
2	3	2	3	3	4	5	3	2	5	2	1	4	2	4	2	2	3	3	2	2	2	2	3	2	1	60	2	0	1	0	5	1	1	3	2.83333	2.54545
4	4	5	5	4	4	4	4	4	4	4	4	4	4	3	4	4	4	4	4	5	4	4	5	6	1	26	3	0	1	1	5	4	2	4	4.33333	4
4	4	4	4	4	4	5	1	5	5	3	5	4	4	4	4	4	4	4	4	4	4	2	3	4	0	31	2	1	0	1	2	4	2	4	4	3.81818
1	1	4	3	2	2	5	5	2	3	5	4	5	4	4	5	5	5	2	2	2	2	2	3	1	0	62	1	1	1	1	2	3	2	4	2.16667	3.45455
5	5	4	4	4	4	5	5	2	4	4	4	4	4	4	3	3	3	2	2	4	4	4	2	3	1	25	3	0	0	0	2	4	2	4	4.33333	3.36364
5	5	5	5	5	5	5	5	1	4	4	5	4	4	4	2	2	2	4	2	3	3	3	3	6	0	31	3	1	0	1	3	3	2	4	5	3
5	5	5	5	5	5	5	5	5	5	5	5	4	4	4	4	4	4	4	4	4	4	4	4	8	0	28	3	1	1	1	2	2	3	5	5	4
5	4	5	5	5	4	5	5	5	5	5	5	4	4	4	4	1	2	4	4	1	1	1	5	2	1	65	2	1	1	0	1	2	3	5	4.66667	2.72727
4	4	4	4	4	4	4	3	1	2	4	3	4	4	4	2	2	3	1	2	4	4	2	1	1	0	50	2	0	1	0	1	4	1	2.83333	4	2.90909
4	4	4	4	4	4	4	4	3	4	4	4	4	4	4	5	4	4	4	4	4	4	4	5	3	0	24	3	1	0	1	4	4	2	3.83333	4	4.09091
5	5	5	5	5	5	4	4	3	4	4	4	4	4	4	4	1	4	4	4	4	4	4	4	4	1	33	2	0	0	1	2	3	2	3.83333	5	3.72727
4	4	4	4	4	4	4	4	3	4	4	4	3	3	3	2	2	2	2	3	4	4	3	4	3	0	49	2	1	1	1	3	2	2	3.83333	4	2.81818
5	5	5	5	5	5	5	2	1	5	5	5	5	5	5	1	1	1	3	4	2	2	2	4	1	1	21	2	1	0	1	2	4	2	3.83333	5	2.81818
5	4	4	3	4	4	4	4	4	4	4	3	2	2	2	2	2	2	2	2	2	2	2	4	3	1	45	2	1	1	1	2	2	2	3.83333	4	2
5	5	5	5	5	5	5	4	5	5	5	5	4	4	4	2	2	2	2	2	4	4	4	4	4	1	20	3	0	0	1	2	4	3	4.83333	5	3.09091
5	5	4	4	4	4	3	3	1	3	3	3	2	4	2	2	2	2	4	2	4	4	4	4	1	1	51	2	0	0	0	2	1	1	2.66667	4.33333	2.90909
5	5	5	5	5	5	4	2	1	4	4	1	4	2	2	2	2	2	4	4	2	2	1	4	5	1	30	2	1	0	0	1	2	1	2.66667	5	2.45455
4	4	4	5	2	4	2	3	2	4	4	1	4	4	4	2	2	2	2	2	2	2	1	5	5	0	32	3	1	1	1	4	4	1	2.66667	3.83333	2.45455
4	4	4	3	3	3	4	4	4	4	3	3	4	4	4	4	5	3	3	3	3	4	4	3	3	1	53	2	1	1	1	2	3	2	3.66667	3.5	3.72727
5	5	5	5	5	5	3	3	1	5	5	5	5	5	5	5	5	3	3	3	2	2	2	4	5	1	30	3	1	1	1	2	2	2	3.66667	5	3.63636
4	4	4	4	4	4	5	3	2	5	3	4	4	4	4	4	4	2	2	4	4	2	4	5	5	1	21	2	1	0	1	2	2	2	3.66667	4	3.45455
5	5	5	5	5	5	5	5	2	2	5	3	4	4	4	4	2	2	2	2	4	4	4	3	4	1	46	2	1	1	1	1	2	2	3.66667	5	3.27273
5	5	5	5	5	5	3	3	4	4	4	4	4	4	4	3	3	3	3	3	4	2	3	4	1	0	28	3	1	1	1	4	2	2	3.66667	5	3.27273
2	4	4	4	4	4	4	3	3	4	4	4	4	4	4	2	2	2	4	4	2	4	2	4	5	0	50	1	0	1	0	2	2	2	3.66667	3.66667	3.09091
5	5	5	5	5	5	4	3	3	4	4	4	2	4	4	2	1	1	4	4	5	5	2	3	6	0	29	2	0	1	0	2	4	2	3.66667	5	3.09091
4	4	4	4	4	4	4	4	2	4	4	4	5	4	4	3	2	2	3	2	2	2	2	4	3	1	25	2	0	1	1	2	2	2	3.66667	4	2.81818
4	2	2	2	3	2	3	4	4	3	4	4	2	3	3	2	3	2	3	3	2	2	3	2	5	1	52	2	0	1	0	1	2	2	3.66667	2.5	2.54545
2	4	4	4	2	1	5	1	1	3	4	1	3	3	3	3	3	3	4	3	4	4	3	4	1	1	55	2	1	1	1	1	3	1	2.5	2.83333	3.27273
5	2	2	3	2	4	3	2	1	3	3	3	2	2	2	2	2	2	2	2	2	2	2	3	2	1	47	1	1	0	1	1	1	1	2.5	3	2
5	5	5	5	5	5	3	4	1	3	5	5	5	4	5	5	4	5	5	5	4	5	4	3	5	1	29	2	0	0	1	1	1	2	3.5	5	4.63636
4	5	4	5	5	4	3	3	3	3	4	5	5	4	5	4	4	1	5	4	4	4	4	4	4	1	27	3	1	1	1	2	4	2	3.5	4.5	4
5	5	5	5	4	5	4	3	2	4	4	4	4	4	4	4	4	4	3	4	2	4	5	4	4	1	32	2	0	0	1	3	2	2	3.5	4.83333	3.81818
4	5	4	3	4	4	5	2	2	4	5	3	4	4	4	2	2	2	4	4	2	2	3	3	4	1	35	2	0	1	1	2	2	2	3.5	4	3
4	2	3	3	3	4	3	4	4	3	3	4	4	2	4	3	4	3	2	2	2	3	4	5	6	0	30	2	0	1	0	3	2	2	3.5	3.16667	3
5	5	5	5	4	4	4	4	1	4	4	4	4	4	4	2	2	2	3	4	2	2	2	4	6	1	34	3	1	0	1	1	4	2	3.5	4.66667	2.81818
5	5	5	5	5	5	3	4	2	4	4	4	5	5	5	5	1	1	1	1	1	1	1	4	1	1	36	2	0	1	1	1	1	2	3.5	5	2.45455
5	5	5	5	4	5	4	3	2	4	4	4	4	3	4	3	2	2	1	2	2	2	2	4	3	1	27	3	1	0	1	4	4	2	3.5	4.83333	2.45455
5	4	5	5	3	1	5	4	1	5	5	1	4	2	1	1	1	1	1	1	1	1	5	4	3	1	40	2	1	0	0	1	1	2	3.5	3.83333	1.72727
5	5	5	5	5	4	5	5	4	4	5	4	5	3	4	4	4	2	4	2	4	4	4	3	3	1	33	3	0	1	1	2	4	3	4.5	4.83333	3.63636
5	5	5	5	4	5	5	5	3	5	5	4	4	4	4	4	4	3	3	3	3	3	2	4	6	1	48	3	1	1	1	4	2	3	4.5	4.83333	3.36364
2	1	4	2	4	3	3	3	1	3	3	1	2	4	2	4	2	2	2	4	4	4	2	1	1	0	52	2	1	0	1	2	2	1	2.33333	2.66667	2.90909
5	5	5	2	2	2	5	3	1	1	3	1	4	4	5	5	2	1	1	2	1	1	1	3	6	0	37	2	0	1	0	4	4	1	2.33333	3.5	2.45455
5	5	5	4	4	3	5	3	2	4	3	3	5	3	5	5	4	4	3	4	4	4	4	3	5	1	40	2	1	1	1	2	1	2	3.33333	4.33333	4.09091
4	4	4	4	2	4	4	4	2	4	4	2	4	4	4	4	4	4	4	3	3	4	3	3	2	1	54	2	1	0	1	2	4	2	3.33333	3.66667	3.72727
5	5	5	5	5	5	2	4	1	4	5	4	2	4	4	4	2	4	5	5	2	4	4	3	2	0	41	2	1	0	1	2	4	2	3.33333	5	3.63636
5	5	5	5	5	5	3	3	3	3	4	4	4	3	3	3	3	3	3	3	3	3	3	2	4	1	41	2	0	1	1	2	4	2	3.33333	5	3.09091
5	5	4	4	5	5	4	3	2	4	4	3	4	4	3	2	2	2	2	3	3	2	1	5	5	0	35	2	0	1	0	3	3	2	3.33333	4.66667	2.54545
5	5	4	4	5	4	4	3	2	4	3	4	4	4	4	1	1	1	1	2	2	2	2	4	5	1	31	2	0	0	1	2	4	2	3.33333	4.5	2.18182
5	5	5	5	5	5	5	5	3	4	4	5	4	4	4	4	4	4	4	4	2	2	5	5	5	0	19	3	1	0	1	3	3	3	4.33333	5	3.72727
5	2	5	5	1	3	2	1	1	4	4	1	5	1	3	4	4	1	4	3	4	4	4	4	1	1	59	2	1	1	1	2	1	1	2.16667	3.5	3.36364
4	5	4	4	4	4	4	3	3	5	3	1	5	4	4	4	4	1	4	4	4	2	1	4	2	0	54	1	0	1	0	4	2	2	3.16667	4.16667	3.36364
4	4	4	4	4	4	3	3	3	3	3	4	4	4	4	3	3	2	4	3	3	3	4	4	5	1	27	2	1	0	1	2	2	2	3.16667	4	3.36364
4	3	3	3	2	2	2	3	3	3	4	4	4	4	3	3	3	4	4	3	3	3	2	3	5	1	18	2	0	0	1	2	2	2	3.16667	2.83333	3.27273
5	5	5	5	5	5	4	4	2	3	3	3	4	3	4	2	2	2	3	3	4	2	3	2	4	1	27	3	1	0	1	2	2	2	3.16667	5	2.90909
5	5	5	5	5	5	4	3	2	3	3	4	4	4	3	2	2	2	4	2	3	3	2	4	5	0	31	3	1	1	1	2	2	2	3.16667	5	2.81818
4	5	4	4	4	5	5	2	1	1	5	5	5	1	4	1	1	1	4	4	2	4	1	3	5	1	38	3	0	0	1	2	1	2	3.16667	4.33333	2.54545
5	5	5	5	5	5	2	3	2	4	4	4	2	2	2	1	1	1	1	1	1	1	1	2	3	1	36	3	1	1	1	2	1	2	3.16667	5	1.27273
5	5	5	5	5	5	4	4	4	4	5	4	5	5	5	4	4	2	4	2	5	5	5	3	5	0	23	3	0	0	0	2	2	3	4.16667	5	4.18182
5	5	2	4	4	4	5	5	3	2	5	5	5	5	5	3	3	2	4	3	2	3	3	4	1	0	33	2	0	1	1	4	4	3	4.16667	4	3.45455
5	5	5	3	5	4	5	5	3	4	4	4	4	4	4	3	3	2	4	3	4	3	3	5	5	0	24	2	0	0	1	2	4	3	4.16667	4.5	3.36364
5	5	5	5	5	5	5	3	2	5	5	5	4	3	4	3	3	2	2	4	4	3	4	4	5	1	22	3	1	0	1	2	4	3	4.16667	5	3.27273
5	5	5	5	5	5	5	4	2	5	5	4	2	2	4	3	3	2	3	4	2	4	4	4	3	1	22	3	0	0	1	2	4	3	4.16667	5	3
5	5	5	5	5	5	5	3	3	4	5	5	4	3	4	2	2	2	3	2	2	4	2	3	4	0	36	3	1	1	1	4	4	3	4.16667	5	2.72727
5	5	5	5	5	5	4	4	4	4	4	5	4	3	4	2	2	2	2	4	2	2	2	4	4	1	25	3	1	0	1	4	4	3	4.16667	5	2.63636
4	4	4	4	2	1	3	2	1	3	2	1	2	2	2	1	1	2	1	1	1	1	1	4	2	1	44	1	1	1	1	2	1	1	2	3.16667	1.36364
4	4	4	2	3	3	4	4	2	3	3	2	5	5	5	5	4	5	5	5	5	5	5	2	3	0	38	1	0	1	1	2	1	2	3	3.33333	4.90909
4	3	3	4	3	3	2	3	3	4	3	3	4	3	3	4	3	3	3	4	3	3	4	4	4	0	24	1	0	0	1	3	2	2	3	3.33333	3.36364
5	5	5	5	5	5	3	3	3	3	3	3	3	3	3	3	3	3	4	4	4	4	2	3	3	1	27	2	0	0	1	3	2	2	3	5	3.27273
5	1	1	2	4	4	4	3	1	3	4	3	4	4	4	2	4	1	1	1	5	4	4	2	1	0	48	2	1	1	1	4	5	2	3	2.83333	3.09091
5	5	1	5	5	5	4	2	1	3	4	4	4	3	4	3	3	3	2	2	4	2	2	3	3	1	32	3	1	1	1	4	4	2	3	4.33333	2.90909
4	4	4	4	4	4	3	3	3	3	3	3	4	3	3	3	2	2	4	3	3	3	2	3	3	1	25	3	1	0	1	2	2	2	3	4	2.90909
5	5	5	5	5	5	4	3	1	3	4	3	4	4	4	2	2	2	2	2	2	2	2	4	4	0	47	2	1	0	1	4	4	2	3	5	2.54545
4	4	4	4	4	4	4	2	2	4	3	3	3	4	3	2	2	2	2	2	3	2	2	4	5	1	32	2	1	1	1	4	4	2	3	4	2.45455
4	4	4	2	4	2	2	2	2	5	2	5	4	2	2	2	2	2	2	2	4	2	2	5	6	1	25	1	0	1	1	4	2	2	3	3.33333	2.36364
2	2	4	4	2	4	4	4	1	4	2	3	1	4	1	1	1	1	1	1	4	4	4	3	4	1	35	1	0	0	1	3	4	2	3	3	2.09091
5	5	5	5	5	4	4	4	4	4	4	4	5	5	5	5	5	4	5	5	5	5	5	4	6	0	26	2	0	0	1	4	4	3	4	4.83333	4.90909
5	5	4	4	5	5	5	3	2	4	5	5	4	4	5	4	5	4	4	4	5	4	2	3	5	0	35	2	0	0	0	2	4	3	4	4.66667	4.09091
4	4	4	4	4	4	5	2	3	4	5	5	5	4	4	3	3	3	4	4	5	5	4	3	2	1	42	2	1	1	1	1	2	3	4	4	4
5	5	5	5	5	5	4	4	4	4	4	4	4	4	4	4	4	2	2	4	4	4	4	4	3	0	23	3	0	0	1	4	4	3	4	5	3.63636
5	5	5	5	5	5	4	4	4	4	4	4	5	5	5	3	3	3	3	3	3	3	3	5	5	0	31	3	1	1	1	4	4	3	4	5	3.54545
5	5	5	5	5	5	4	4	4	4	4	4	4	4	4	4	4	2	4	4	4	2	2	4	3	0	25	1	1	0	1	2	4	3	4	5	3.45455
4	4	4	3	3	4	5	4	1	4	5	5	4	4	4	4	4	4	2	2	3	3	3	4	5	1	46	2	1	1	1	2	2	3	4	3.66667	3.36364
5	5	5	5	5	5	4	4	4	4	4	4	5	4	5	3	3	2	2	3	3	4	3	4	3	1	22	2	0	0	1	4	4	3	4	5	3.36364
4	3	3	3	4	3	4	4	4	4	4	4	4	3	3	3	4	3	3	4	3	3	3	1	4	0	69	3	1	0	1	5	2	3	4	3.33333	3.27273
5	5	5	5	5	5	5	3	4	4	4	4	5	5	2	1	1	1	2	4	5	5	5	3	7	0	37	3	1	0	1	2	4	3	4	5	3.27273
5	5	5	5	5	5	4	4	4	4	4	4	5	4	4	3	2	2	3	2	2	4	3	1	4	0	44	2	1	1	1	1	4	3	4	5	3.09091
5	5	5	5	5	5	5	3	1	5	5	5	5	5	4	2	2	2	2	5	2	3	1	3	4	0	31	2	0	1	0	1	4	3	4	5	3
4	4	4	4	4	5	5	5	1	5	4	4	4	4	4	2	2	2	4	2	2	2	4	4	2	0	30	3	0	1	1	3	4	3	4	4.16667	2.90909
5	5	5	5	5	5	5	4	4	4	4	3	4	4	4	2	2	2	4	2	2	2	4	3	1	1	21	2	0	1	1	2	3	3	4	5	2.90909
5	5	5	5	5	5	5	5	5	5	5	5	5	5	5	5	5	5	5	5	5	5	3	4	4	0	41	2	1	1	1	2	2	4	5	5	4.81818
5	5	5	5	5	5	5	5	5	5	5	5	5	5	5	4	4	2	5	5	5	5	5	5	4	0	40	3	1	1	1	3	4	4	5	5	4.54545
5	5	5	5	5	5	5	5	5	5	5	5	5	5	5	5	2	1	5	5	5	5	5	5	5	1	32	2	1	1	0	2	1	4	5	5	4.36364
5	5	5	5	5	5	5	5	5	5	5	5	5	4	5	4	4	4	4	4	4	4	4	4	5	1	34	3	1	1	1	2	2	4	5	5	4.18182
4	4	4	4	4	4	5	5	5	5	5	5	4	4	4	2	2	2	4	4	5	4	4	4	3	0	26	2	0	1	0	1	1	4	5	4	3.54545
5	5	5	5	5	5	5	5	5	5	5	5	4	2	4	4	4	4	2	4	2	4	4	4	5	1	39	2	1	1	1	2	2	4	5	5	3.45455
5	5	5	2	5	5	5	5	5	5	5	5	5	5	1	1	1	1	1	1	1	1	5	5	2	0	21	3	1	0	1	2	2	4	5	4.5	2.09091
1	4	4	2	4	3	4	4	2	3	2	2	4	4	5	4	4	2	4	4	4	4	3	5	5	0	35	2	0	1	1	2	3	2	2.83333	3	3.81818
1	5	4	2	4	3	4	3	1	4	3	2	5	4	4	4	4	3	4	4	3	2	3	5	3	1	49	1	0	1	0	4	2	2	2.83333	3.16667	3.63636
5	2	3	5	2	2	2	3	3	3	3	3	5	3	3	3	3	3	3	3	4	4	3	3	6	1	67	2	1	1	1	3	3	2	2.83333	3.16667	3.36364
5	5	5	5	5	5	4	4	1	4	2	2	4	2	5	1	1	5	2	4	4	4	4	5	3	0	30	2	0	1	0	4	5	2	2.83333	5	3.27273
5	5	5	3	3	2	3	4	2	3	3	2	4	2	4	4	2	3	4	4	4	2	2	3	3	1	35	1	0	1	1	2	4	2	2.83333	3.83333	3.18182
1	1	2	4	4	1	3	3	1	4	3	3	5	2	5	2	2	2	2	2	5	5	2	2	1	1	43	2	0	1	1	2	4	2	2.83333	2.16667	3.09091
5	5	5	2	3	5	4	1	1	4	4	3	4	4	4	2	2	1	4	2	2	4	4	3	3	1	32	2	0	1	1	1	2	2	2.83333	4.16667	3
2	2	4	4	4	2	4	3	1	4	4	1	4	4	4	2	2	2	4	4	2	2	2	2	7	0	35	1	0	0	1	2	2	2	2.83333	3	2.90909
4	2	4	4	4	3	4	2	2	3	4	2	4	4	3	2	2	2	2	2	2	4	2	2	2	0	55	3	1	1	1	2	4	2	2.83333	3.5	2.63636
4	4	3	4	4	4	4	2	2	3	3	3	4	4	3	2	2	2	2	4	2	2	2	1	3	0	39	2	0	1	1	3	4	2	2.83333	3.83333	2.63636
4	4	4	4	4	2	4	2	1	4	5	1	2	4	4	1	1	1	1	1	2	1	1	2	1	0	48	2	0	1	0	4	2	2	2.83333	3.66667	1.72727
5	5	2	2	2	4	5	5	1	4	3	5	5	5	5	5	5	5	5	5	5	4	5	5	5	0	46	1	1	1	1	1	1	3	3.83333	3.33333	4.90909
5	5	5	4	4	2	4	3	2	5	5	4	5	5	5	3	3	3	5	5	5	5	3	4	7	1	35	3	1	1	1	2	4	3	3.83333	4.16667	4.27273
5	5	5	3	4	4	4	4	3	4	4	4	4	4	4	4	3	3	4	4	3	3	3	4	4	0	32	3	1	0	1	2	2	3	3.83333	4.33333	3.54545
5	5	5	5	5	5	5	4	3	4	4	3	5	5	5	2	2	2	4	2	4	4	4	4	6	0	30	3	1	1	1	3	3	3	3.83333	5	3.54545
5	5	5	2	4	2	4	4	2	4	4	5	4	3	4	2	2	3	2	4	4	4	3	5	6	0	22	3	0	0	1	2	2	3	3.83333	3.83333	3.18182
5	5	5	5	4	5	4	3	4	4	4	4	4	4	4	2	2	2	2	2	4	4	4	4	1	0	29	3	1	1	1	3	4	3	3.83333	4.83333	3.09091
5	5	5	5	5	2	4	4	3	4	4	4	2	4	4	4	4	2	2	2	4	2	4	5	3	0	22	3	1	0	1	4	4	3	3.83333	4.5	3.09091
5	5	5	5	5	5	4	4	2	4	5	4	3	3	3	3	3	3	3	3	3	3	3	4	4	1	25	3	1	0	1	3	4	3	3.83333	5	3
5	5	5	4	5	5	5	2	1	5	5	5	5	1	5	3	1	1	5	2	1	5	1	4	4	1	44	3	1	1	1	3	2	3	3.83333	4.83333	2.72727
5	5	5	5	5	5	5	5	5	5	5	4	5	5	5	5	5	2	5	5	5	1	3	5	4	1	27	3	0	0	1	4	5	4	4.83333	5	4.18182
5	5	5	5	5	5	5	5	5	5	5	4	2	3	4	4	4	3	1	4	4	4	4	5	5	0	33	3	1	0	0	3	4	4	4.83333	5	3.36364
5	5	5	5	5	5	5	5	4	5	5	5	4	4	4	3	4	2	3	2	4	5	2	4	4	1	32	2	1	1	1	3	4	4	4.83333	5	3.36364
1	1	1	4	2	4	2	1	1	3	1	2	4	4	4	2	1	5	4	4	4	1	2	1	5	0	44	2	0	1	1	1	4	1	1.66667	2.16667	3.18182
5	5	4	4	2	4	4	3	1	3	2	3	4	4	5	2	2	2	4	4	2	4	3	4	3	0	35	2	1	1	1	2	2	2	2.66667	4	3.27273
5	5	5	5	5	5	1	1	4	2	5	3	5	1	4	2	2	2	2	2	2	2	2	2	1	1	56	2	1	1	1	1	1	2	2.66667	5	2.36364
2	2	2	3	4	4	3	2	1	3	4	3	4	4	4	2	2	2	1	1	1	1	1	3	2	0	46	2	1	0	1	3	4	2	2.66667	2.83333	2.09091
4	4	4	2	3	2	4	3	2	1	2	4	2	2	2	2	2	1	2	2	2	2	1	3	1	1	30	2	0	1	1	1	1	2	2.66667	3.16667	1.81818
4	4	2	4	4	4	3	3	1	3	4	2	1	1	4	2	2	2	1	1	1	1	4	5	6	1	31	2	1	0	0	3	2	2	2.66667	3.66667	1.81818
4	4	4	2	4	2	4	2	1	3	2	4	4	2	3	1	1	1	1	1	1	1	1	4	2	0	34	2	0	0	1	4	4	2	2.66667	3.33333	1.54545
5	5	5	5	5	5	4	4	2	4	4	4	5	5	5	5	4	2	5	4	4	4	5	5	5	1	21	2	1	0	1	4	4	3	3.66667	5	4.36364
5	5	5	2	5	5	4	2	2	4	5	5	5	4	4	5	3	2	4	4	5	4	5	3	7	1	49	3	1	1	1	2	5	3	3.66667	4.5	4.09091
5	5	5	5	5	2	4	4	2	4	4	4	5	5	5	4	5	1	4	4	4	2	5	5	3	1	37	3	1	0	1	3	2	3	3.66667	4.5	4
5	5	5	5	5	4	4	4	2	4	4	4	5	4	5	3	3	3	4	4	4	4	5	5	4	1	21	2	0	0	1	2	4	3	3.66667	4.83333	4
5	5	5	4	5	4	5	3	2	4	4	4	5	4	4	3	1	4	2	5	5	4	2	3	5	1	40	3	1	0	1	2	5	3	3.66667	4.66667	3.54545
5	5	5	5	5	4	4	4	2	4	4	4	4	4	4	2	4	2	4	4	4	2	4	5	5	1	18	2	1	0	1	3	3	3	3.66667	4.83333	3.45455
5	5	5	2	5	3	5	2	1	5	5	4	4	3	4	3	3	3	2	3	4	4	4	5	5	1	19	3	0	0	1	2	3	3	3.66667	4.16667	3.36364
5	5	5	5	5	2	5	4	1	4	4	4	2	4	4	4	2	2	2	2	5	5	4	5	4	0	24	3	1	0	1	4	4	3	3.66667	4.5	3.27273
5	5	4	3	4	3	4	3	2	5	4	4	5	4	3	3	3	4	2	4	4	2	2	4	6	0	23	2	0	0	1	3	1	3	3.66667	4	3.27273
5	3	5	2	5	4	4	4	2	4	4	4	5	4	5	2	2	2	3	3	5	2	2	4	6	1	71	3	1	0	1	1	2	3	3.66667	4	3.18182
5	4	4	2	5	2	4	4	3	3	4	4	4	3	3	4	4	3	4	2	2	2	2	3	5	0	30	3	1	1	1	4	4	3	3.66667	3.66667	3
5	5	5	5	5	4	4	4	3	3	4	4	4	4	4	2	2	2	3	2	4	2	2	4	6	0	38	3	1	1	1	2	4	3	3.66667	4.83333	2.81818
5	5	4	4	4	5	4	4	2	4	4	4	4	4	5	2	2	2	1	4	2	4	1	5	6	0	40	2	1	1	1	3	4	3	3.66667	4.5	2.81818
5	5	5	5	5	5	4	4	2	4	4	4	4	4	4	3	3	1	2	2	4	2	1	5	2	0	32	2	1	1	1	3	3	3	3.66667	5	2.72727
5	5	5	5	5	5	4	3	3	4	4	4	4	2	3	2	2	2	3	2	4	2	2	4	3	1	52	3	1	0	1	2	4	3	3.66667	5	2.54545
4	4	4	4	4	4	5	5	5	4	5	4	5	5	4	4	4	5	4	4	4	5	4	5	5	0	31	2	0	1	1	3	4	4	4.66667	4	4.36364
5	5	5	5	5	5	5	5	3	5	5	5	5	5	5	3	2	1	4	5	5	5	5	4	2	0	23	3	1	0	1	2	3	4	4.66667	5	4.09091
5	5	5	5	5	5	5	5	3	5	5	5	5	4	4	3	3	3	4	4	4	4	4	5	4	0	21	3	1	0	1	2	4	4	4.66667	5	3.81818
5	5	5	5	5	5	5	5	3	5	5	5	5	5	5	3	3	3	4	4	4	4	2	4	5	0	31	3	1	1	1	4	4	4	4.66667	5	3.81818
5	5	5	5	5	5	5	5	4	5	5	4	5	5	5	5	1	1	5	1	4	4	4	4	1	1	31	3	0	1	0	4	2	4	4.66667	5	3.63636
5	5	5	1	5	1	5	4	4	5	5	5	5	4	4	4	1	4	5	2	4	4	2	4	3	1	47	3	1	1	1	1	2	4	4.66667	3.66667	3.54545
5	5	5	4	5	5	5	5	5	3	5	5	5	3	4	3	3	3	2	3	4	4	3	5	9	1	48	3	1	1	1	2	2	4	4.66667	4.83333	3.36364
5	5	5	5	5	5	5	5	3	5	5	5	5	4	3	3	3	3	4	2	4	2	4	3	5	0	18	3	1	0	1	2	4	4	4.66667	5	3.36364
1	1	1	1	1	1	2	1	1	1	3	1	4	1	1	1	1	1	1	1	1	1	1	2	3	0	54	1	0	1	0	1	4	1	1.5	1	1.27273
3	4	4	3	1	4	3	2	3	2	3	2	4	2	3	3	4	3	2	3	4	3	3	1	1	0	35	1	0	1	0	4	4	2	2.5	3.16667	3.09091
1	1	3	4	3	4	3	1	1	4	4	2	2	4	4	2	2	2	2	2	2	4	4	3	4	1	55	2	0	1	0	2	2	2	2.5	2.66667	2.72727
4	4	3	2	4	4	4	3	1	3	3	1	2	2	2	3	4	2	3	3	3	2	2	2	5	0	48	1	1	1	1	2	2	2	2.5	3.5	2.54545
4	1	2	3	2	4	4	1	1	4	3	2	4	3	4	1	1	1	2	2	4	4	1	2	1	0	61	2	1	1	1	3	2	2	2.5	2.66667	2.45455
4	2	2	4	4	2	2	4	1	3	4	1	2	1	3	1	1	1	1	1	1	2	1	3	2	0	68	2	1	1	1	2	2	2	2.5	3	1.36364
5	5	5	5	4	2	5	1	2	4	4	5	5	4	3	3	4	2	5	5	5	5	5	5	2	1	31	2	0	1	1	2	2	3	3.5	4.33333	4.18182
5	5	5	5	5	5	5	3	1	4	4	4	5	5	4	4	2	4	2	5	5	4	2	4	6	0	22	3	1	0	1	2	2	3	3.5	5	3.81818
4	4	4	4	4	4	3	4	3	4	4	3	4	4	4	4	2	2	4	4	4	4	4	4	4	1	25	3	0	1	1	2	2	3	3.5	4	3.63636
5	5	5	4	5	3	5	3	1	4	4	4	4	4	4	4	2	4	2	4	2	4	4	4	5	1	25	3	0	0	1	3	2	3	3.5	4.5	3.45455
5	5	4	2	5	4	4	3	2	4	4	4	5	4	4	2	2	2	5	4	3	2	2	5	1	1	30	2	0	0	0	2	2	3	3.5	4.16667	3.18182
5	5	5	4	5	4	4	4	2	4	4	3	4	4	4	4	2	2	2	4	2	4	3	3	4	0	24	2	0	1	1	2	2	3	3.5	4.66667	3.18182
5	5	4	4	4	4	4	4	1	4	4	4	4	3	4	3	3	3	3	3	3	3	3	3	5	0	38	2	0	1	1	2	2	3	3.5	4.33333	3.18182
4	4	5	2	4	2	5	2	2	5	3	4	4	4	4	2	4	2	2	4	4	2	2	4	5	1	18	2	1	0	1	2	2	3	3.5	3.5	3.09091
4	4	4	4	4	4	3	3	2	5	4	4	4	4	4	3	3	2	3	1	3	3	3	4	6	1	40	2	0	1	1	3	4	3	3.5	4	3
5	5	5	4	5	5	3	3	3	5	4	3	5	2	5	2	2	2	2	4	4	2	1	4	5	1	39	2	1	1	1	2	1	3	3.5	4.83333	2.81818
4	2	4	4	2	4	5	2	2	3	5	4	4	2	2	2	2	4	2	2	2	4	2	3	3	0	52	2	1	0	1	2	2	3	3.5	3.33333	2.54545
5	5	5	1	5	1	4	4	1	4	4	4	5	2	2	2	2	4	1	1	1	4	4	5	5	0	28	2	0	1	1	2	2	3	3.5	3.66667	2.54545
5	5	5	4	4	5	4	4	2	3	4	4	4	2	3	2	2	2	2	2	2	2	2	5	5	0	33	2	1	1	1	2	4	3	3.5	4.66667	2.27273
1	5	1	1	1	4	4	4	2	4	4	3	4	4	2	2	2	2	1	1	1	2	1	3	5	0	40	1	0	1	1	4	3	3	3.5	2.16667	2
4	5	5	5	5	5	5	3	2	3	5	3	4	3	2	2	2	1	1	1	1	1	1	3	5	1	55	2	1	1	1	3	2	3	3.5	4.83333	1.72727
5	5	5	4	5	3	4	4	4	4	4	1	1	1	3	1	1	1	1	1	1	1	1	2	3	1	61	2	1	1	1	1	1	3	3.5	4.5	1.18182
5	5	5	5	4	4	5	4	3	5	5	5	4	4	4	4	3	5	4	3	4	5	4	5	8	0	27	2	0	1	1	1	1	4	4.5	4.66667	4
5	5	5	5	5	1	5	4	3	5	5	5	4	4	4	4	4	4	4	4	4	4	4	4	6	0	26	3	0	1	1	4	2	4	4.5	4.33333	4
5	5	4	3	4	4	5	5	2	5	5	5	4	5	4	4	2	4	4	4	4	4	2	2	3	1	33	3	1	1	1	4	4	4	4.5	4.16667	3.72727
5	5	5	5	5	5	5	5	2	5	5	5	4	3	4	4	4	2	4	2	4	2	4	5	6	1	19	3	0	0	1	2	4	4	4.5	5	3.36364
5	5	5	5	5	5	4	4	4	5	5	5	4	2	4	4	4	4	2	2	2	4	4	4	4	1	32	3	1	1	1	4	4	4	4.5	5	3.27273
4	4	4	4	2	4	5	4	4	5	5	4	5	2	4	2	2	2	4	4	2	4	3	3	1	1	51	2	0	1	0	3	3	4	4.5	3.66667	3.09091
5	5	5	5	5	5	5	5	4	3	5	5	4	3	4	3	1	1	2	2	2	3	2	4	6	0	32	3	1	1	0	2	4	4	4.5	5	2.45455
5	5	5	5	5	5	5	5	2	5	5	5	2	3	3	2	2	2	3	3	2	2	2	3	3	0	28	3	1	1	1	3	4	4	4.5	5	2.36364
5	5	5	5	5	5	5	4	3	5	5	5	2	3	4	2	2	1	2	3	1	1	1	5	5	1	33	3	1	0	1	3	4	4	4.5	5	2
5	5	5	5	5	5	5	5	2	5	5	5	1	2	2	2	2	1	4	1	4	1	1	5	4	1	37	2	1	1	1	2	2	4	4.5	5	1.90909
5	5	4	5	5	5	5	5	3	4	5	5	4	1	1	1	1	2	2	2	1	1	5	5	5	1	30	2	1	1	1	2	4	4	4.5	4.83333	1.90909
5	5	5	3	5	5	5	5	2	5	5	5	4	2	1	1	1	1	1	1	1	1	1	5	6	0	19	3	1	0	1	3	5	4	4.5	4.66667	1.36364
1	1	1	1	1	1	3	1	1	1	1	1	2	2	2	2	2	2	2	2	2	2	2	1	1	1	59	2	0	1	1	1	2	1	1.33333	1	2
1	2	4	4	2	1	1	1	1	2	2	1	1	2	2	2	4	1	1	1	4	1	1	2	1	0	49	1	0	1	1	2	4	1	1.33333	2.33333	1.81818
1	1	1	2	1	1	4	3	2	2	2	1	3	3	4	3	2	2	3	2	4	3	3	2	2	0	68	2	1	0	1	1	4	2	2.33333	1.16667	2.90909
2	2	2	3	4	4	4	3	1	3	2	1	2	2	2	2	2	2	2	2	4	4	2	1	2	0	69	2	1	1	1	1	1	2	2.33333	2.83333	2.36364
5	5	5	5	5	5	4	4	2	4	3	3	4	4	4	3	3	3	5	4	5	5	5	4	4	1	34	3	1	1	1	1	1	3	3.33333	5	4.09091
2	4	4	4	4	4	5	4	2	2	4	3	4	4	4	4	4	2	4	4	4	4	4	4	2	1	50	2	0	1	1	4	4	3	3.33333	3.66667	3.81818
5	5	4	4	4	4	4	3	2	3	4	4	5	5	5	4	4	2	4	4	2	1	4	5	4	1	25	3	1	0	1	3	1	3	3.33333	4.33333	3.63636
5	5	5	4	5	4	4	3	1	4	4	4	4	2	2	5	5	1	4	2	5	5	5	4	3	1	19	2	0	0	0	4	3	3	3.33333	4.66667	3.63636
4	4	4	3	4	4	5	3	1	3	4	4	5	4	4	2	2	2	4	3	4	4	4	5	1	0	44	3	1	1	1	2	4	3	3.33333	3.83333	3.45455
5	5	5	1	5	5	4	3	1	4	4	4	5	2	5	5	1	4	2	4	4	4	2	3	3	1	25	3	1	0	1	1	2	3	3.33333	4.33333	3.45455
5	5	5	5	5	5	4	3	2	3	4	4	5	4	4	3	2	2	4	4	2	4	4	4	5	1	44	3	1	1	1	2	3	3	3.33333	5	3.45455
4	4	3	3	4	4	4	3	3	2	4	4	4	3	4	4	3	3	3	3	4	2	3	3	1	1	33	2	0	1	1	2	1	3	3.33333	3.66667	3.27273
2	4	4	4	2	4	4	4	2	4	4	2	5	3	4	4	2	2	2	2	3	4	4	2	3	1	47	2	1	1	1	3	2	3	3.33333	3.33333	3.18182
5	5	5	2	5	5	5	2	1	4	4	4	2	2	3	4	4	2	5	4	4	4	1	5	4	0	28	3	0	0	1	4	2	3	3.33333	4.5	3.18182
4	2	4	4	5	5	4	2	2	4	4	4	4	4	4	2	2	2	1	4	4	5	2	3	4	0	47	2	0	1	1	4	4	3	3.33333	4	3.09091
5	5	5	5	5	5	4	2	2	5	3	4	5	3	4	2	3	2	2	4	2	2	4	5	2	1	27	2	1	1	1	3	2	3	3.33333	5	3
5	5	5	5	2	5	3	3	2	3	4	5	4	1	5	4	4	1	5	2	1	1	5	5	4	1	31	2	0	1	1	4	3	3	3.33333	4.5	3
4	2	4	4	4	4	4	3	3	4	3	3	4	4	4	3	2	2	4	3	2	2	2	4	4	0	68	2	1	0	1	2	2	3	3.33333	3.66667	2.90909
5	5	5	4	4	4	4	3	2	3	4	4	4	3	4	3	2	2	2	2	2	4	2	3	6	1	53	3	1	1	1	4	3	3	3.33333	4.5	2.72727
5	5	5	5	5	5	4	3	3	3	3	4	5	5	5	5	1	1	1	1	1	1	1	2	4	1	35	2	1	1	1	3	1	3	3.33333	5	2.45455
4	2	4	4	4	2	4	4	2	4	4	2	2	2	3	2	2	2	2	4	2	4	2	4	4	0	47	2	0	1	1	3	2	3	3.33333	3.33333	2.45455
5	5	5	5	5	5	4	4	1	1	5	5	4	3	2	2	2	2	2	2	2	2	2	3	7	0	41	3	1	1	1	4	4	3	3.33333	5	2.27273
1	1	2	4	2	4	5	2	1	5	3	4	1	1	1	1	1	1	1	2	5	4	1	5	4	0	48	1	0	1	1	2	2	3	3.33333	2.33333	1.72727
5	5	5	2	5	2	5	1	1	4	4	5	1	2	1	1	1	1	3	3	2	2	1	5	5	1	30	3	1	0	1	2	4	3	3.33333	4	1.63636
5	5	5	5	5	5	5	1	1	4	5	4	1	1	4	1	1	1	1	1	4	1	1	3	6	1	41	3	1	0	1	4	4	3	3.33333	5	1.54545
4	5	5	5	5	3	5	2	1	4	4	4	2	2	1	2	1	1	2	1	1	2	2	5	3	1	43	2	0	1	1	2	4	3	3.33333	4.5	1.54545
5	5	5	5	5	5	5	4	2	5	5	5	5	5	5	5	5	2	5	5	5	5	2	4	5	0	20	2	0	0	1	3	2	4	4.33333	5	4.45455
5	5	5	5	5	5	4	3	4	5	5	5	5	5	5	5	5	5	2	4	2	2	5	3	5	1	30	3	1	1	1	2	1	4	4.33333	5	4.09091
5	5	5	5	5	5	5	4	2	5	5	5	4	4	4	4	4	4	2	4	4	4	5	5	4	1	21	3	1	0	1	4	4	4	4.33333	5	3.90909
5	5	5	5	5	5	5	5	2	5	5	4	4	4	5	4	3	2	2	4	4	4	5	5	5	0	20	3	1	0	1	4	4	4	4.33333	5	3.72727
3	5	4	4	4	4	5	4	3	5	5	4	5	5	4	4	3	2	2	4	4	4	4	5	4	0	38	2	0	1	1	3	4	4	4.33333	4	3.72727
5	5	5	5	3	5	5	5	1	5	5	5	5	5	5	1	1	4	3	4	2	4	4	4	5	1	35	2	0	1	1	2	5	4	4.33333	4.66667	3.45455
5	5	5	5	5	5	5	5	1	5	5	5	4	4	4	4	4	4	4	2	4	2	2	5	5	0	30	3	1	1	1	1	2	4	4.33333	5	3.45455
5	5	5	5	5	5	5	5	1	5	5	5	5	5	5	1	1	1	5	5	5	1	4	4	5	0	25	2	0	1	0	2	4	4	4.33333	5	3.45455
5	5	5	5	5	5	5	5	1	5	5	5	5	5	5	1	1	1	1	5	5	5	4	3	4	0	28	2	0	1	0	3	4	4	4.33333	5	3.45455
5	5	5	4	5	4	5	5	2	5	5	4	4	4	2	4	4	2	4	4	4	2	4	4	5	1	21	2	0	0	0	4	4	4	4.33333	4.66667	3.45455
5	5	5	5	5	5	5	5	1	5	5	5	2	4	5	4	2	4	2	2	2	5	2	4	6	1	31	3	1	1	1	4	2	4	4.33333	5	3.09091
4	4	4	2	4	4	5	5	2	5	5	4	4	4	2	4	4	2	4	2	4	2	2	4	6	1	42	3	1	1	0	4	4	4	4.33333	3.66667	3.09091
5	5	5	4	5	5	5	4	2	5	5	5	2	3	4	4	2	2	2	2	4	4	3	3	4	0	30	3	1	0	1	3	2	4	4.33333	4.83333	2.90909
5	5	5	4	5	4	5	4	3	4	5	5	4	4	5	2	2	2	1	2	4	1	5	4	5	0	31	3	1	1	1	3	3	4	4.33333	4.66667	2.90909
5	5	5	2	5	5	5	4	3	4	5	5	2	4	2	4	2	2	2	2	2	4	5	4	1	1	54	2	1	1	1	4	2	4	4.33333	4.5	2.81818
5	5	5	3	5	5	5	5	1	5	5	5	5	4	4	2	2	1	1	1	4	4	1	4	4	1	54	2	1	1	1	3	4	4	4.33333	4.66667	2.63636
4	3	4	4	3	3	4	4	3	5	5	5	4	4	3	2	2	2	2	2	4	2	2	4	3	1	56	3	1	1	1	2	4	4	4.33333	3.5	2.63636
5	5	5	5	5	5	5	4	2	5	5	5	5	2	2	2	2	2	2	4	2	4	2	3	3	1	37	2	1	1	1	4	5	4	4.33333	5	2.63636
5	5	5	2	5	5	5	5	1	5	5	5	4	4	4	2	2	2	2	2	2	2	2	4	4	0	27	3	1	1	1	4	2	4	4.33333	4.5	2.54545
5	5	5	5	5	5	5	5	1	5	5	5	4	4	4	1	1	4	2	2	2	2	2	4	5	0	32	2	0	1	1	2	2	4	4.33333	5	2.54545
5	5	2	2	5	2	5	2	4	5	5	5	4	2	4	4	2	1	2	4	1	1	1	4	5	1	33	2	0	1	1	4	4	4	4.33333	3.5	2.36364
5	5	5	5	5	5	5	5	1	5	5	5	2	2	2	2	2	2	2	2	4	2	2	5	4	0	20	2	0	0	1	4	4	4	4.33333	5	2.18182
5	5	5	5	5	5	4	5	5	4	4	4	2	3	1	1	1	1	1	1	2	2	2	4	5	1	32	3	1	1	1	4	4	4	4.33333	5	1.54545
3	3	3	3	3	3	3	2	2	2	2	2	3	3	3	3	3	3	3	3	3	3	3	3	3	1	54	2	1	0	1	3	3	2	2.16667	3	3
2	2	2	2	2	2	2	2	2	2	4	1	2	2	2	2	2	2	2	2	2	2	2	4	5	0	50	2	0	1	1	2	4	2	2.16667	2	2
4	4	3	3	2	4	3	1	1	3	3	2	2	2	2	2	2	2	2	2	2	2	2	3	3	1	34	2	1	1	1	1	1	2	2.16667	3.33333	2
1	1	4	2	2	2	4	1	1	3	3	1	4	4	2	1	1	1	1	1	1	2	1	3	3	0	39	2	0	1	0	3	4	2	2.16667	2	1.72727
4	4	2	4	4	4	2	2	1	3	3	2	1	4	1	1	1	1	1	1	1	1	1	2	3	1	27	2	0	1	1	2	4	2	2.16667	3.66667	1.27273
1	5	5	5	2	1	2	4	4	4	4	1	5	5	5	4	2	2	4	4	5	4	2	3	5	1	54	2	0	0	1	5	4	3	3.16667	3.16667	3.81818
5	5	5	4	5	5	4	4	2	3	2	4	5	4	4	4	3	2	3	4	3	4	4	4	3	0	32	3	1	1	1	2	4	3	3.16667	4.83333	3.63636
5	5	5	4	5	4	4	3	2	3	3	4	5	5	4	3	3	1	2	2	4	4	3	4	4	1	34	3	1	1	1	2	3	3	3.16667	4.66667	3.27273
5	5	5	5	5	5	4	2	1	5	2	5	2	4	5	4	4	1	4	2	2	4	4	5	1	1	32	3	1	0	1	1	4	3	3.16667	5	3.27273
4	5	5	4	5	5	4	3	2	2	5	3	5	3	4	4	3	2	2	3	3	2	2	3	3	0	44	2	1	1	1	1	2	3	3.16667	4.66667	3
5	5	4	4	4	4	4	3	2	3	3	4	4	4	3	3	2	2	2	4	2	4	2	3	1	0	36	2	1	1	0	3	3	3	3.16667	4.33333	2.90909
5	5	5	5	2	5	4	2	1	5	5	2	2	2	2	4	2	2	1	4	4	4	5	3	4	1	38	3	0	1	1	4	4	3	3.16667	4.5	2.90909
3	4	4	4	3	4	4	4	2	1	4	4	4	2	4	2	2	4	2	4	4	2	2	4	5	0	49	2	1	1	1	2	4	3	3.16667	3.66667	2.90909
5	5	4	4	4	4	4	2	2	4	3	4	5	2	4	4	2	1	1	2	2	4	1	2	6	0	34	3	1	1	1	4	1	3	3.16667	4.33333	2.54545
5	5	5	4	4	5	4	3	2	4	3	3	2	4	4	2	1	1	1	2	5	2	4	5	4	1	27	2	1	0	1	2	4	3	3.16667	4.66667	2.54545
2	2	3	4	2	3	4	2	2	4	4	3	2	2	2	3	2	3	2	2	2	4	3	4	4	1	56	2	1	1	1	4	4	3	3.16667	2.66667	2.45455
4	4	4	4	4	4	4	2	1	4	4	4	3	2	3	2	2	2	2	2	2	2	2	5	6	1	28	2	0	0	1	3	2	3	3.16667	4	2.18182
5	5	5	5	5	5	4	2	1	4	4	4	4	2	4	1	1	1	1	1	4	1	1	5	4	1	40	2	1	1	1	2	4	3	3.16667	5	1.90909
4	4	4	4	4	4	5	5	4	5	3	3	5	5	5	5	1	2	5	5	5	5	4	5	1	0	22	3	1	0	1	1	2	4	4.16667	4	4.27273
5	5	5	4	4	4	5	3	2	5	5	5	4	4	5	4	3	4	4	4	4	4	5	4	6	0	21	3	1	0	1	3	2	4	4.16667	4.5	4.09091
5	5	5	5	5	5	5	5	2	4	5	4	5	5	4	5	4	3	4	4	4	2	3	5	2	0	35	2	0	1	1	2	2	4	4.16667	5	3.90909
4	4	4	4	4	4	5	4	4	4	4	4	4	4	4	2	4	3	4	4	4	4	5	5	6	1	21	2	0	0	1	4	5	4	4.16667	4	3.81818
5	2	5	5	5	5	4	4	3	5	5	4	4	4	4	4	4	1	4	4	4	4	4	4	1	0	56	2	0	1	0	2	2	4	4.16667	4.5	3.72727
5	5	5	5	5	5	5	3	2	5	5	5	5	5	4	4	1	1	5	4	4	4	1	4	5	0	67	3	1	1	1	3	2	4	4.16667	5	3.45455
5	5	4	2	5	2	5	4	2	5	4	5	5	4	4	2	1	1	5	5	4	3	3	3	6	0	20	3	1	0	1	4	3	4	4.16667	3.83333	3.36364
5	5	5	4	5	5	5	2	3	5	5	5	5	5	3	4	2	3	3	2	4	3	3	5	5	1	36	3	1	1	1	2	5	4	4.16667	4.83333	3.36364
5	5	5	3	4	4	5	4	2	5	5	4	4	3	4	3	3	3	3	3	3	3	4	5	4	1	28	3	1	0	1	3	4	4	4.16667	4.33333	3.27273
4	3	4	4	4	4	5	3	4	4	4	5	2	3	3	4	3	4	4	4	4	3	2	4	4	1	47	2	1	1	1	4	3	4	4.16667	3.83333	3.27273
4	5	4	5	4	4	5	4	2	5	5	4	3	3	3	2	2	5	3	4	3	4	3	4	3	0	41	2	0	1	1	4	4	4	4.16667	4.33333	3.18182
4	5	4	5	4	5	5	4	3	5	4	4	2	4	4	2	1	1	4	4	4	5	3	3	5	0	65	2	1	1	1	4	4	4	4.16667	4.5	3.09091
4	5	5	5	4	5	4	4	4	4	4	5	5	4	4	2	2	2	2	4	4	2	2	4	3	0	21	2	0	0	1	3	2	4	4.16667	4.66667	3
5	5	5	5	5	5	5	4	2	4	5	5	4	4	4	4	2	2	2	2	2	4	2	4	7	1	39	3	1	1	1	3	2	4	4.16667	5	2.90909
5	5	5	5	5	5	5	4	2	4	5	5	4	3	4	2	2	4	2	2	4	3	2	5	6	0	40	3	1	1	1	2	2	4	4.16667	5	2.90909
5	5	5	4	5	3	4	4	3	5	5	4	4	4	4	2	1	1	4	2	4	3	2	4	3	1	31	3	1	1	1	2	4	4	4.16667	4.5	2.81818
5	5	5	5	5	5	4	4	3	5	5	4	4	2	4	1	1	1	4	4	2	4	1	5	8	1	29	3	0	1	1	3	4	4	4.16667	5	2.54545
5	5	5	5	5	5	5	5	1	4	5	5	4	4	3	2	2	2	2	2	2	3	2	5	7	0	39	3	1	0	1	4	4	4	4.16667	5	2.54545
5	5	5	5	5	4	4	4	2	5	5	5	5	4	5	3	3	1	1	2	1	1	2	4	3	0	29	3	0	1	1	4	5	4	4.16667	4.83333	2.54545
5	5	5	5	5	5	5	4	3	4	5	4	4	2	4	3	2	2	2	2	2	2	2	5	5	0	22	2	0	0	1	4	3	4	4.16667	5	2.45455
5	5	5	4	5	5	5	5	3	4	4	4	2	2	2	2	2	1	1	2	2	2	2	1	1	0	49	1	0	1	1	4	4	4	4.16667	4.83333	1.81818
5	5	5	5	5	4	5	5	3	4	3	5	5	4	3	1	1	1	1	1	1	1	1	4	4	0	18	2	0	0	1	4	2	4	4.16667	4.83333	1.81818
5	5	5	3	5	5	5	3	2	5	5	5	2	2	2	2	2	1	1	2	2	2	1	5	4	1	37	2	1	1	1	3	4	4	4.16667	4.66667	1.72727
5	5	5	5	5	5	5	5	2	4	5	4	5	3	3	1	1	1	1	1	1	1	1	3	4	0	58	2	1	1	1	1	2	4	4.16667	5	1.72727
5	5	5	3	5	5	5	3	2	5	5	5	5	1	4	1	1	1	1	1	1	1	1	4	5	0	25	3	0	0	1	3	3	4	4.16667	4.66667	1.63636
1	1	1	1	1	1	1	1	1	1	1	1	3	3	3	3	3	3	3	3	3	3	3	1	2	0	46	2	1	1	1	2	1	1	1	1	3
2	2	2	2	2	2	1	1	1	1	1	1	1	1	1	1	1	1	1	1	1	1	1	1	1	0	49	1	0	1	0	1	4	1	1	2	1
4	4	4	4	4	4	2	2	2	2	2	2	4	4	4	4	4	4	4	4	4	4	4	3	5	1	35	2	0	1	1	4	4	2	2	4	4
1	1	3	3	1	1	3	1	1	3	3	1	4	4	4	4	3	2	2	4	4	4	4	1	1	0	47	2	1	1	1	1	4	2	2	1.66667	3.54545
1	4	4	4	2	4	4	2	1	2	2	1	4	5	4	1	1	2	2	2	4	2	4	3	3	1	34	1	0	1	0	4	4	2	2	3.16667	2.81818
5	2	5	4	5	3	2	1	2	1	4	2	2	2	2	4	4	4	2	2	2	2	2	2	4	1	48	2	0	1	0	5	5	2	2	4	2.54545
2	2	2	2	2	2	2	2	2	2	2	2	3	3	3	3	3	3	2	2	2	2	2	3	5	0	40	1	0	1	1	3	2	2	2	2	2.54545
5	2	4	1	3	1	3	1	1	3	3	1	4	3	2	2	1	1	2	2	1	4	1	3	2	1	56	2	0	1	0	2	2	2	2	2.66667	2.09091
4	3	3	4	2	3	3	1	1	2	2	3	2	2	2	2	2	2	1	1	1	2	2	2	2	0	52	2	1	1	1	1	2	2	2	3.16667	1.72727
1	1	1	1	1	1	3	1	1	4	1	2	1	1	1	1	1	1	1	1	1	1	1	2	2	0	42	2	1	1	1	2	1	2	2	1	1
5	3	4	3	5	4	3	3	3	3	3	3	4	4	4	5	4	4	4	4	4	5	4	3	5	0	45	2	1	1	1	1	3	3	3	4	4.18182
4	4	5	3	3	3	3	3	2	3	4	3	3	4	5	5	4	3	4	5	4	3	5	3	3	1	67	2	1	0	1	4	4	3	3	3.66667	4.09091
4	3	4	4	3	2	4	2	4	3	3	2	4	4	4	4	3	4	4	4	5	4	4	2	4	1	47	2	1	1	0	2	4	3	3	3.33333	4
5	5	5	5	5	5	4	2	1	4	4	3	5	5	5	5	1	1	1	5	5	5	5	2	1	0	35	2	1	1	1	1	1	3	3	5	3.90909
5	4	3	4	4	5	2	2	3	4	4	3	5	4	3	4	5	3	3	3	4	3	2	4	5	0	28	2	1	1	1	1	2	3	3	4.16667	3.54545
4	4	4	2	4	4	4	3	1	3	4	3	4	5	2	2	2	2	4	4	4	4	5	3	1	1	24	2	1	0	0	4	5	3	3	3.66667	3.45455
2	4	2	4	4	4	4	4	2	2	2	4	4	4	4	2	2	2	4	4	4	4	4	4	7	1	30	2	0	1	1	3	3	3	3	3.33333	3.45455
5	5	5	5	5	5	4	2	2	2	5	3	4	4	4	4	4	2	2	2	4	2	4	3	3	1	45	2	1	1	1	4	4	3	3	5	3.27273
4	4	4	4	4	4	4	3	1	4	3	3	4	3	4	4	3	2	2	4	4	4	1	5	5	0	42	2	0	1	1	2	1	3	3	4	3.18182
4	4	4	4	3	3	3	3	2	3	4	3	4	4	3	4	3	2	4	4	2	2	2	3	5	1	54	2	1	1	1	2	3	3	3	3.66667	3.09091
3	3	3	3	3	3	3	3	3	3	3	3	3	3	3	3	3	3	3	3	3	3	3	4	6	1	40	1	1	1	1	4	4	3	3	3	3
5	2	5	3	2	2	4	2	2	4	3	3	2	2	2	2	4	4	1	4	2	5	5	2	4	1	53	2	1	1	0	2	2	3	3	3.16667	3
5	5	5	5	5	5	4	4	2	3	2	3	4	4	4	2	2	2	4	3	3	3	2	4	4	0	30	2	1	0	1	2	3	3	3	5	3
4	4	4	4	4	4	3	3	3	3	3	3	3	3	3	3	3	3	3	3	3	3	3	5	4	1	30	1	1	1	0	3	3	3	3	4	3
1	4	4	2	2	2	4	3	1	4	4	2	5	4	5	2	2	2	2	2	2	2	2	3	3	1	52	2	0	1	0	3	2	3	3	2.5	2.72727
1	4	3	4	4	4	3	3	2	4	3	3	4	4	4	2	2	2	2	4	2	2	2	5	3	1	40	2	1	1	1	2	2	3	3	3.33333	2.72727
5	4	4	3	4	3	4	3	2	2	4	3	3	2	3	3	2	2	2	3	3	4	2	2	2	1	50	3	1	1	1	2	4	3	3	3.83333	2.63636
4	4	4	4	2	4	4	1	1	4	4	4	2	4	2	2	1	2	3	4	3	4	1	3	4	1	54	3	1	1	1	2	2	3	3	3.66667	2.54545
5	5	5	5	5	5	3	3	3	3	3	3	4	4	4	2	2	2	2	2	2	2	2	5	3	0	32	2	0	1	1	2	4	3	3	5	2.54545
1	2	1	2	2	4	5	3	1	3	3	3	2	4	4	1	2	1	3	2	1	4	4	2	1	1	49	2	0	1	1	2	4	3	3	2	2.54545
4	4	4	2	1	4	4	1	1	4	4	4	2	4	3	2	1	1	2	3	3	4	2	2	3	1	58	2	1	1	1	3	1	3	3	3.16667	2.45455
5	5	5	3	5	5	4	2	2	3	4	3	4	4	3	2	2	2	4	2	2	1	1	4	4	1	44	1	0	1	1	2	4	3	3	4.66667	2.45455
4	4	4	4	4	4	4	3	1	1	5	4	4	4	4	2	2	2	1	1	1	4	1	3	5	0	53	2	1	1	1	2	2	3	3	4	2.36364
5	5	5	5	5	5	3	3	3	2	4	3	1	1	1	4	4	4	1	1	4	4	1	5	5	0	38	2	0	1	1	2	1	3	3	5	2.36364
4	4	4	4	4	4	3	3	3	3	3	3	4	3	2	2	2	2	2	2	2	2	2	4	2	0	27	2	0	1	1	4	3	3	3	4	2.27273
5	5	5	5	5	5	3	2	2	4	5	2	4	2	2	2	2	2	2	2	2	2	2	4	4	1	57	3	1	1	1	1	2	3	3	5	2.18182
1	5	5	5	5	2	3	3	1	3	4	4	4	4	1	2	2	1	1	2	2	1	4	4	2	0	45	2	0	1	0	4	2	3	3	3.83333	2.18182
4	4	4	4	4	4	3	3	3	3	3	3	2	2	2	2	2	2	2	2	2	2	2	3	1	0	65	2	1	1	1	2	4	3	3	4	2
2	2	1	1	1	1	4	4	2	4	2	2	4	2	2	2	2	2	1	1	4	1	1	2	4	0	48	1	1	1	0	2	4	3	3	1.33333	2
4	5	5	5	5	2	2	4	1	4	3	4	1	1	1	1	1	1	1	1	5	4	4	4	5	0	34	2	0	1	1	4	1	3	3	4.33333	1.90909
1	1	1	2	1	1	5	1	1	5	5	1	2	2	1	1	1	1	2	1	3	4	1	3	3	0	61	2	1	1	1	4	4	3	3	1.16667	1.72727
5	5	5	5	5	5	4	4	4	4	4	4	5	5	5	5	5	5	5	5	5	5	5	5	3	0	23	2	0	0	1	2	2	4	4	5	5
4	4	4	4	4	4	4	4	4	4	4	4	4	4	4	4	5	4	4	4	4	5	5	2	5	1	20	3	1	0	0	3	3	4	4	4	4.27273
5	2	4	4	2	4	4	4	4	4	4	4	5	4	5	4	5	3	3	3	5	5	5	3	3	0	66	2	1	1	1	2	4	4	4	3.5	4.27273
5	5	5	5	5	5	4	4	4	4	4	4	5	5	5	2	2	2	5	5	5	5	5	5	6	0	21	3	1	0	1	4	4	4	4	5	4.18182
5	5	5	5	5	5	4	4	4	4	4	4	5	5	5	5	5	5	3	3	3	3	3	3	5	1	20	2	1	0	1	3	4	4	4	5	4.09091
4	4	4	4	4	4	4	4	4	4	4	4	4	4	4	4	4	4	4	4	4	4	4	4	5	1	20	2	0	0	0	2	4	4	4	4	4
5	5	5	5	5	5	4	4	4	4	4	4	4	4	4	4	4	4	4	4	4	4	4	4	4	0	31	3	1	1	1	4	4	4	4	5	4
5	5	5	5	5	5	5	4	3	4	4	4	5	2	5	5	4	4	3	4	4	4	4	4	1	1	23	3	0	0	1	2	2	4	4	5	4
5	5	5	5	5	5	4	4	4	4	4	4	4	4	4	4	4	4	4	4	4	4	4	4	8	0	35	3	1	0	1	3	2	4	4	5	4
4	4	4	4	4	4	4	4	4	4	4	4	4	4	4	4	4	4	4	4	4	4	4	3	5	0	30	2	1	1	1	2	3	4	4	4	4
5	5	5	5	5	5	4	4	4	4	4	4	4	4	4	4	4	4	4	4	4	4	4	4	4	1	24	2	0	0	1	4	4	4	4	5	4
4	5	5	3	5	2	4	4	3	4	5	4	5	5	5	4	2	4	4	4	4	2	4	3	6	0	36	3	1	1	1	4	4	4	4	4	3.90909
5	5	5	2	5	4	5	3	1	5	5	5	4	4	4	4	2	4	4	4	4	4	4	4	6	0	39	1	1	1	1	4	4	4	4	4.33333	3.81818
5	5	5	5	5	5	4	4	4	4	4	4	5	4	5	1	1	4	4	4	5	5	4	4	5	1	31	3	0	1	0	2	2	4	4	5	3.81818
5	5	5	5	5	5	5	5	3	3	3	5	5	4	4	3	3	4	2	5	4	3	5	4	5	0	22	3	0	0	1	4	5	4	4	5	3.81818
5	5	5	4	5	2	5	4	3	4	4	4	5	4	5	3	1	3	4	5	4	3	4	5	5	0	22	3	1	0	1	4	4	4	4	4.33333	3.72727
5	5	5	5	5	5	5	5	2	2	5	5	5	5	5	5	2	1	5	4	3	3	3	4	8	0	41	2	0	1	0	4	5	4	4	5	3.72727
5	5	5	5	5	5	4	4	4	4	4	4	4	4	4	4	3	2	4	4	4	4	4	5	5	0	19	2	0	0	1	2	4	4	4	5	3.72727
5	5	5	5	5	5	4	4	4	4	4	4	5	2	4	2	3	4	4	4	4	4	4	5	6	0	26	3	1	0	1	4	2	4	4	5	3.63636
5	5	5	5	5	5	5	4	2	4	5	4	4	4	4	4	2	4	4	4	4	4	2	5	6	0	43	3	1	1	1	4	3	4	4	5	3.63636
5	5	5	5	5	5	4	4	4	4	4	4	5	5	4	4	2	2	4	4	2	4	3	5	3	0	29	2	1	1	1	2	1	4	4	5	3.54545
5	5	5	5	5	5	4	4	4	4	4	4	4	4	4	2	5	2	4	4	3	4	2	4	7	1	44	2	0	1	0	3	4	4	4	5	3.45455
5	5	5	5	5	5	5	4	3	4	4	4	4	4	4	3	2	3	4	2	4	4	4	5	5	1	19	3	1	0	1	3	4	4	4	5	3.45455
5	5	5	3	5	4	5	2	2	5	5	5	5	1	3	5	2	3	2	5	5	2	4	5	4	0	19	3	0	0	0	4	4	4	4	4.5	3.36364
5	5	4	3	4	4	5	5	1	4	4	5	4	4	4	3	2	1	4	4	4	4	2	5	6	0	34	3	1	1	1	2	4	4	4	4.16667	3.27273
5	5	5	3	5	5	5	4	2	4	5	4	5	4	4	3	2	2	3	2	4	4	3	3	5	0	53	3	1	1	1	3	4	4	4	4.66667	3.27273
5	5	4	4	5	5	5	4	3	4	4	4	5	4	5	2	2	2	4	4	2	4	2	5	6	0	27	2	0	1	0	2	2	4	4	4.66667	3.27273
5	5	5	5	5	5	5	3	1	5	5	5	5	4	4	2	1	2	4	5	3	4	2	3	5	1	36	3	1	1	1	2	4	4	4	5	3.27273
5	5	5	5	5	5	4	4	4	4	4	4	4	4	4	2	2	2	3	4	4	4	2	4	5	0	36	3	1	1	1	4	2	4	4	5	3.18182
2	4	4	4	4	4	4	4	4	4	4	4	2	4	5	5	2	2	2	4	2	2	4	4	4	1	67	3	1	1	1	2	2	4	4	3.66667	3.09091
5	5	5	5	5	5	5	4	3	3	4	5	4	4	4	2	2	2	2	4	4	4	2	4	8	0	36	3	1	0	1	4	4	4	4	5	3.09091
5	5	5	4	5	4	5	2	2	5	5	5	5	3	5	4	1	2	5	3	3	2	1	5	5	1	21	3	0	0	1	3	3	4	4	4.66667	3.09091
5	5	5	5	5	5	5	3	2	4	5	5	4	2	3	3	1	2	3	3	3	5	4	4	7	0	26	3	1	0	1	4	2	4	4	5	3
5	5	5	5	5	5	5	3	2	4	5	5	2	4	4	2	2	2	4	4	2	4	3	3	3	1	35	3	1	1	1	3	5	4	4	5	3
4	4	4	4	4	4	4	4	4	4	4	4	3	3	3	3	3	3	3	3	3	3	3	4	6	1	28	3	1	1	1	2	3	4	4	4	3
5	5	5	5	5	4	4	4	4	4	4	4	3	3	3	3	3	3	3	3	3	3	3	4	4	0	34	3	1	0	1	2	3	4	4	4.83333	3
5	5	5	4	5	5	5	3	3	4	4	5	5	2	4	4	4	1	2	2	4	4	1	4	6	1	33	3	1	1	1	4	2	4	4	4.83333	3
5	5	5	5	5	5	4	4	4	4	4	4	4	4	4	4	4	3	2	2	2	2	2	5	5	1	20	3	0	0	1	4	4	4	4	5	3
5	5	5	5	5	5	4	4	4	4	4	4	2	3	2	4	4	4	2	2	4	4	2	3	3	1	43	2	0	1	0	2	4	4	4	5	3
5	5	5	4	5	3	4	4	4	4	4	4	4	4	5	2	1	4	2	2	5	2	2	4	4	1	37	3	1	1	1	2	4	4	4	4.5	3
5	5	5	4	5	4	5	3	2	5	4	5	2	2	2	4	2	4	2	4	3	3	4	4	4	1	26	3	1	0	1	3	4	4	4	4.66667	2.90909
5	5	5	5	5	5	4	4	4	4	4	4	4	3	3	3	3	2	4	3	2	2	3	5	5	0	25	3	1	1	1	3	4	4	4	5	2.90909
5	1	5	5	5	5	4	4	4	4	4	4	5	3	5	2	2	1	3	2	4	2	2	3	2	0	66	2	1	1	1	2	4	4	4	4.33333	2.81818
5	5	5	4	4	4	5	5	2	3	4	5	4	2	2	2	3	2	2	2	4	4	4	4	3	0	45	3	1	1	1	4	4	4	4	4.5	2.81818
4	4	5	2	5	5	5	2	2	5	5	5	4	4	4	2	2	2	2	3	4	2	2	3	2	0	25	2	1	0	1	3	2	4	4	4.16667	2.81818
5	5	5	5	5	5	4	4	4	4	4	4	4	4	4	3	3	3	2	2	2	2	2	4	1	1	29	2	0	1	1	3	2	4	4	5	2.81818
5	5	5	1	5	5	4	4	4	4	4	4	5	5	5	1	1	1	4	4	1	1	1	3	5	0	49	2	1	1	1	3	4	4	4	4.33333	2.63636
4	4	5	5	5	5	4	4	4	4	4	4	2	4	4	2	1	2	2	4	3	3	2	5	4	1	22	3	1	0	1	4	3	4	4	4.66667	2.63636
4	4	4	4	4	4	4	4	4	4	4	4	4	4	3	2	2	2	2	4	2	2	2	4	7	0	42	3	1	1	1	2	4	4	4	4	2.63636
5	5	5	5	5	5	4	4	4	4	4	4	3	4	4	3	3	2	2	2	2	2	2	3	5	0	31	2	1	1	1	4	4	4	4	5	2.63636
5	5	5	5	5	5	5	4	3	4	4	4	4	3	4	2	1	2	1	4	4	2	2	5	4	1	21	3	1	0	1	4	2	4	4	5	2.63636
5	5	5	3	5	5	5	5	1	5	4	4	4	4	4	2	2	2	2	3	2	2	2	5	5	1	28	2	1	0	1	2	4	4	4	4.66667	2.63636
5	5	5	5	5	5	4	4	4	4	4	4	4	2	4	2	2	2	2	2	2	4	2	3	7	0	33	3	1	1	1	4	4	4	4	5	2.54545
5	5	5	5	5	5	5	5	5	2	5	2	5	1	5	2	5	1	1	1	1	1	5	5	4	1	27	3	1	1	1	5	5	4	4	5	2.54545
4	4	4	4	4	4	4	4	4	4	4	4	4	4	3	2	1	2	2	2	2	2	3	4	4	1	44	2	0	1	1	3	4	4	4	4	2.45455
5	5	5	5	5	5	5	5	3	4	4	3	1	4	1	1	1	1	4	4	2	4	4	4	5	0	27	2	1	1	1	4	1	4	4	5	2.45455
4	4	4	4	3	4	4	4	2	5	5	4	4	4	3	2	2	2	2	2	2	2	2	5	6	0	47	2	1	1	1	4	4	4	4	3.83333	2.45455
2	2	4	4	4	4	4	4	2	5	4	5	4	2	2	2	2	2	2	2	4	4	1	5	5	0	31	2	1	1	0	3	4	4	4	3.33333	2.45455
5	5	2	2	5	5	5	4	3	4	5	3	4	2	2	5	4	1	1	2	2	2	2	4	1	1	18	2	0	0	0	4	1	4	4	4	2.45455
5	5	5	5	5	5	5	3	3	3	5	5	4	2	4	2	2	2	2	2	2	2	2	5	5	1	25	3	0	0	1	4	3	4	4	5	2.36364
4	4	5	5	5	5	5	3	2	5	5	4	3	4	2	2	2	2	3	2	2	2	2	5	4	1	28	2	1	1	1	4	2	4	4	4.66667	2.36364
4	4	4	4	4	4	4	4	4	4	4	4	4	4	4	1	1	1	2	2	2	2	2	4	2	1	31	3	1	1	1	2	4	4	4	4	2.27273
2	4	5	4	4	4	5	3	3	3	5	5	4	3	2	2	2	2	2	2	2	2	2	4	9	1	71	3	1	0	1	4	4	4	4	3.83333	2.27273
5	5	5	5	5	5	5	2	2	5	5	5	4	1	4	1	1	1	2	2	4	2	2	4	4	0	42	3	1	1	1	2	2	4	4	5	2.18182
1	5	5	5	2	5	4	4	3	4	5	4	3	4	2	2	2	2	1	1	1	4	2	3	5	1	56	2	1	1	1	2	4	4	4	3.83333	2.18182
4	4	4	4	4	4	4	4	2	4	5	5	4	2	4	1	1	1	2	2	2	2	2	4	7	0	44	3	1	1	1	4	4	4	4	4	2.09091
4	4	4	4	4	4	4	4	4	4	4	4	2	2	2	2	2	2	2	2	2	2	2	4	2	1	27	2	0	1	1	4	2	4	4	4	2
4	4	4	4	4	4	5	5	2	4	4	4	2	2	2	2	2	2	2	2	2	2	2	2	5	0	35	2	0	1	1	2	4	4	4	4	2
5	5	4	4	5	4	5	3	2	5	4	5	3	1	1	4	1	4	1	1	4	1	1	5	6	1	54	2	1	1	1	4	4	4	4	4.5	2
5	5	5	5	5	5	5	4	2	4	4	5	2	2	2	2	2	2	2	2	2	2	2	4	5	0	19	2	1	0	1	3	3	4	4	5	2
5	5	5	5	5	5	5	5	2	4	4	4	2	4	4	1	3	1	1	1	1	1	1	4	5	1	19	2	1	0	1	3	3	4	4	5	1.81818
5	5	5	5	5	5	4	4	4	4	4	4	4	3	5	1	1	1	1	1	1	1	1	4	5	0	24	2	1	1	1	3	3	4	4	5	1.81818
4	4	2	4	4	4	4	3	3	4	5	5	3	2	2	2	3	1	1	1	1	1	1	4	7	0	33	3	1	1	1	4	4	4	4	3.66667	1.63636
5	5	5	5	5	5	5	5	2	4	5	3	1	1	1	1	1	2	1	2	2	2	1	3	5	1	41	2	1	1	1	3	4	4	4	5	1.36364
5	5	5	5	5	5	5	5	5	5	5	5	4	3	2	2	2	2	2	4	1	1	4	4	6	1	60	3	1	1	1	4	4	5	5	5	2.45455
5	5	5	5	5	5	5	5	5	5	5	5	2	2	2	2	2	1	2	2	2	2	2	5	5	1	55	3	1	1	1	2	5	5	5	5	1.90909
4	3	3	3	3	2	3	2	2	2	1	1	2	1	1	2	2	4	3	2	3	2	2	2	3	1	54	1	0	1	1	2	3	2	1.83333	3	2.18182
4	2	2	4	4	3	2	2	1	2	2	2	2	2	2	1	1	2	2	2	2	2	2	2	1	0	55	1	1	0	0	2	2	2	1.83333	3.16667	1.81818
4	2	2	2	4	3	3	2	1	2	1	2	2	2	2	2	1	1	1	1	1	1	1	1	3	0	46	2	1	1	1	2	2	2	1.83333	2.83333	1.36364
2	4	3	3	1	5	3	1	1	1	2	3	2	2	1	1	1	1	1	1	1	1	1	2	4	0	43	1	0	1	0	4	2	2	1.83333	3	1.18182
4	5	4	3	3	4	3	3	1	4	2	4	4	3	5	4	4	3	3	4	4	4	3	2	6	0	33	2	1	1	1	4	3	3	2.83333	3.83333	3.72727
5	4	4	5	4	4	5	1	1	4	5	1	4	4	4	3	3	1	4	4	4	4	2	3	5	1	68	2	1	1	1	2	2	3	2.83333	4.33333	3.36364
4	4	2	2	3	4	4	3	2	4	2	2	4	4	5	2	2	4	4	2	4	3	3	2	4	1	56	2	1	1	1	4	4	3	2.83333	3.16667	3.36364
4	4	4	4	4	4	4	2	2	4	2	3	4	4	4	4	1	1	5	4	4	1	5	4	4	1	20	3	1	1	1	4	4	3	2.83333	4	3.36364
2	5	4	4	3	5	3	2	1	4	4	3	5	4	5	2	2	1	5	4	2	4	2	2	3	1	42	1	0	1	1	1	4	3	2.83333	3.83333	3.27273
5	5	5	5	5	5	4	2	1	4	4	2	4	3	4	4	2	3	3	3	4	3	3	5	4	1	32	3	1	0	0	3	4	3	2.83333	5	3.27273
5	5	5	5	5	5	5	2	1	3	3	3	5	5	5	3	2	1	3	3	3	3	3	3	4	1	38	2	0	1	0	2	2	3	2.83333	5	3.27273
4	4	4	2	3	4	3	2	2	4	3	3	3	3	3	3	3	2	4	4	3	3	2	4	5	1	47	2	0	1	1	1	2	3	2.83333	3.5	3
4	4	4	4	4	2	5	2	2	3	4	1	3	2	2	2	2	2	2	4	4	4	4	3	2	1	57	2	1	1	1	1	2	3	2.83333	3.66667	2.81818
4	4	4	4	3	4	5	2	2	2	2	4	3	3	3	3	3	3	2	2	4	3	2	5	2	1	28	2	0	0	0	2	3	3	2.83333	3.83333	2.81818
5	2	5	1	5	3	5	2	1	4	4	1	4	2	2	2	2	2	2	4	4	4	2	5	1	0	58	2	1	1	1	2	2	3	2.83333	3.5	2.72727
4	4	3	3	4	4	4	2	1	4	4	2	4	4	5	1	1	1	1	1	4	4	4	3	3	0	55	2	1	0	1	3	1	3	2.83333	3.66667	2.72727
4	4	4	2	4	4	4	4	1	3	3	2	4	4	4	4	1	1	1	1	4	4	1	3	5	0	34	2	0	1	0	1	1	3	2.83333	3.66667	2.63636
5	5	5	5	5	5	4	2	1	2	4	4	4	2	3	2	2	2	2	4	4	3	1	3	4	0	54	3	1	1	1	3	4	3	2.83333	5	2.63636
2	5	5	5	4	4	5	2	1	3	4	2	4	4	4	2	1	1	1	4	4	3	1	3	3	0	39	2	1	1	1	4	4	3	2.83333	4.16667	2.63636
4	5	5	4	4	5	4	3	2	2	3	3	4	3	4	4	2	2	2	2	2	2	2	4	5	1	36	3	0	1	0	2	4	3	2.83333	4.5	2.63636
2	2	4	4	2	4	4	1	1	4	4	3	2	2	2	4	4	4	2	2	2	2	2	3	3	0	37	3	1	1	1	2	2	3	2.83333	3	2.54545
5	5	4	4	4	5	3	2	1	4	4	3	4	2	2	2	1	1	2	4	2	2	4	4	2	1	29	2	1	1	1	1	2	3	2.83333	4.5	2.36364
5	5	5	5	5	5	4	1	1	4	4	3	3	2	3	2	2	2	2	2	2	2	2	5	3	0	38	2	1	1	1	1	2	3	2.83333	5	2.18182
4	4	4	4	4	4	3	3	3	2	3	3	2	2	2	2	2	2	2	2	2	2	2	3	7	0	45	2	1	1	1	2	4	3	2.83333	4	2
2	2	2	4	2	3	4	2	1	4	5	1	2	2	3	1	1	1	2	2	2	2	2	3	3	0	56	2	1	0	1	2	4	3	2.83333	2.5	1.81818
1	5	2	4	2	1	4	3	1	4	4	1	4	2	2	1	1	1	1	1	1	1	1	3	1	1	56	2	1	1	1	2	2	3	2.83333	2.5	1.45455
5	1	4	5	1	3	4	2	1	4	5	1	1	2	1	1	1	2	2	2	1	1	1	4	5	0	54	2	1	1	1	3	4	3	2.83333	3.16667	1.36364
4	4	4	2	4	2	3	2	2	3	3	4	2	2	2	1	1	1	1	2	1	1	1	4	5	1	46	2	0	1	1	3	4	3	2.83333	3.33333	1.36364
2	2	2	2	4	2	3	3	1	5	1	4	1	1	1	1	1	1	1	1	4	1	1	4	1	0	35	2	0	1	1	3	4	3	2.83333	2.33333	1.27273
5	5	5	5	5	4	5	4	3	3	4	4	5	5	5	5	5	5	5	4	4	4	4	5	6	0	29	3	1	1	1	3	3	4	3.83333	4.83333	4.63636
5	5	5	5	5	5	4	4	3	4	4	4	4	4	4	4	4	4	3	5	4	5	4	3	6	1	32	3	1	1	1	2	4	4	3.83333	5	4.09091
5	5	5	5	5	5	4	4	3	4	4	4	4	4	4	4	4	4	4	4	4	4	4	4	5	1	26	3	1	0	1	4	4	4	3.83333	5	4
5	5	5	5	5	5	5	2	2	5	4	5	5	5	5	5	3	4	4	4	2	1	5	5	2	0	23	2	1	1	1	4	4	4	3.83333	5	3.90909
4	4	4	3	4	4	4	3	2	5	5	4	4	4	4	3	3	3	4	4	4	4	5	3	3	0	23	3	0	0	1	1	2	4	3.83333	3.83333	3.81818
5	5	5	5	5	5	4	4	3	4	4	4	4	4	4	4	2	2	4	4	4	4	4	5	5	1	34	2	0	1	1	2	2	4	3.83333	5	3.63636
5	5	5	5	5	5	5	3	2	4	5	4	5	5	5	5	2	2	2	4	4	2	4	4	5	1	44	3	1	1	1	2	4	4	3.83333	5	3.63636
5	5	5	5	5	5	4	4	3	4	5	3	5	4	4	4	4	3	3	3	3	3	3	5	6	0	45	3	1	1	1	4	4	4	3.83333	5	3.54545
3	4	4	2	2	3	5	3	3	3	4	5	4	4	3	3	2	4	3	4	4	4	4	3	5	0	19	2	0	0	1	4	4	4	3.83333	3	3.54545
4	4	4	4	4	4	5	3	1	5	5	4	4	2	4	4	4	3	4	4	4	2	4	4	5	0	25	3	0	0	1	4	3	4	3.83333	4	3.54545
4	4	5	5	5	5	4	4	4	4	4	3	3	4	4	3	4	3	4	4	3	3	3	4	5	0	27	3	1	0	1	2	3	4	3.83333	4.66667	3.45455
4	4	4	4	4	4	4	4	3	4	4	4	3	3	4	4	4	4	3	4	3	3	3	5	4	1	26	3	1	0	1	4	2	4	3.83333	4	3.45455
5	5	5	5	5	5	4	3	2	5	4	5	4	2	4	4	1	4	3	4	4	4	4	4	6	0	26	2	1	1	1	4	4	4	3.83333	5	3.45455
5	5	5	3	5	3	4	3	3	5	5	3	4	5	4	3	3	2	4	4	3	3	3	5	5	0	39	2	1	0	1	2	4	4	3.83333	4.33333	3.45455
5	5	5	5	5	5	4	3	3	5	5	3	5	5	5	3	2	2	3	4	4	2	1	5	2	1	35	3	1	1	1	4	4	4	3.83333	5	3.27273
5	5	5	5	5	5	4	4	3	4	4	4	5	4	4	1	1	1	4	4	4	4	4	2	5	1	33	3	1	1	1	4	4	4	3.83333	5	3.27273
5	5	5	5	5	5	5	3	2	4	5	4	4	4	4	4	4	2	2	4	4	2	2	4	8	0	45	3	1	1	1	2	4	4	3.83333	5	3.27273
4	5	5	4	5	5	5	2	5	2	5	4	5	2	4	4	3	3	2	4	1	5	3	4	5	1	24	2	0	0	1	4	3	4	3.83333	4.66667	3.27273
5	5	5	5	5	2	5	4	2	4	4	4	4	4	4	2	2	2	4	4	4	2	4	4	4	0	18	2	1	0	1	4	4	4	3.83333	4.5	3.27273
5	5	5	4	4	4	4	4	3	4	4	4	4	4	4	2	2	2	4	4	4	4	2	4	7	1	54	3	1	1	1	3	5	4	3.83333	4.5	3.27273
4	4	4	4	4	4	5	5	2	4	5	2	3	4	4	2	2	2	2	4	4	4	4	5	5	1	18	2	0	0	0	2	1	4	3.83333	4	3.18182
5	5	5	4	4	2	3	3	5	3	4	5	4	3	3	4	2	2	4	4	3	2	4	5	6	0	19	2	0	1	1	1	5	4	3.83333	4.16667	3.18182
5	5	5	4	5	5	5	5	1	5	4	3	4	3	4	4	2	2	4	4	4	2	2	5	4	0	26	3	0	0	0	4	5	4	3.83333	4.83333	3.18182
4	3	3	4	3	3	3	3	4	4	5	4	4	3	3	3	4	3	4	3	2	3	3	4	4	0	49	2	0	1	0	4	2	4	3.83333	3.33333	3.18182
4	5	4	5	5	5	5	3	2	5	4	4	4	2	2	4	2	1	5	2	5	4	4	5	8	1	22	3	0	0	0	4	2	4	3.83333	4.66667	3.18182
5	5	5	5	5	5	5	2	1	5	5	5	3	3	5	4	1	1	5	2	4	5	1	5	3	1	29	2	0	1	1	2	4	4	3.83333	5	3.09091
5	5	5	4	4	4	4	5	2	5	4	3	4	4	4	4	1	2	1	4	4	4	2	4	3	0	28	2	1	1	1	4	4	4	3.83333	4.5	3.09091
4	5	5	4	5	4	4	4	3	4	4	4	4	3	4	4	4	3	2	2	2	4	2	4	6	1	52	3	1	1	1	3	4	4	3.83333	4.5	3.09091
5	5	5	5	5	5	5	4	2	4	4	4	4	4	4	3	3	3	3	3	3	2	2	5	6	0	38	3	1	1	1	3	4	4	3.83333	5	3.09091
5	5	5	5	5	5	4	4	3	4	4	4	4	3	4	2	2	2	4	3	4	2	4	4	4	1	29	2	0	1	1	3	4	4	3.83333	5	3.09091
5	5	5	5	5	4	4	3	2	5	5	4	4	4	4	2	2	2	2	4	2	4	4	4	3	1	22	3	0	0	0	2	3	4	3.83333	4.83333	3.09091
4	5	4	4	4	4	4	4	2	4	5	4	4	3	4	2	2	2	4	4	3	2	3	3	5	1	42	3	1	1	1	3	4	4	3.83333	4.16667	3
5	5	5	5	5	5	4	4	3	4	4	4	4	3	2	4	2	4	2	4	2	2	4	5	3	1	36	3	1	1	1	4	4	4	3.83333	5	3
5	5	5	5	4	5	4	4	2	5	4	4	4	3	4	2	3	2	4	4	2	2	3	5	4	0	27	3	1	0	1	4	4	4	3.83333	4.83333	3
5	5	5	4	5	4	4	4	3	4	4	4	5	4	4	3	2	2	3	4	2	2	2	5	6	0	22	3	0	0	0	4	2	4	3.83333	4.66667	3
5	5	5	5	5	5	4	4	3	4	4	4	4	4	4	3	2	2	4	4	2	2	2	4	7	0	22	3	1	0	1	4	4	4	3.83333	5	3
5	5	5	5	5	5	4	3	3	4	5	4	4	2	4	2	2	3	2	4	4	2	4	4	4	1	44	1	0	1	1	4	4	4	3.83333	5	3
5	5	5	4	4	4	5	3	2	5	4	4	4	4	4	2	2	2	1	2	4	4	4	4	6	0	27	3	0	1	1	3	2	4	3.83333	4.5	3
5	5	5	5	5	4	5	3	2	4	5	4	5	3	4	2	2	2	2	2	4	2	4	4	5	0	28	3	1	0	1	2	4	4	3.83333	4.83333	2.90909
5	5	5	5	5	5	5	3	3	4	4	4	2	4	4	2	2	2	4	2	4	4	2	4	6	0	33	3	1	1	1	2	2	4	3.83333	5	2.90909
5	5	5	4	5	4	5	4	2	4	4	4	4	4	4	2	2	2	4	4	2	2	2	4	6	1	32	2	1	1	1	4	4	4	3.83333	4.66667	2.90909
5	5	5	5	5	5	5	3	2	4	5	4	4	2	3	4	4	2	2	4	2	2	2	5	6	1	41	3	1	1	1	4	4	4	3.83333	5	2.81818
5	5	5	3	4	4	4	4	3	4	4	4	4	4	4	2	2	2	3	3	2	2	3	4	6	0	27	2	0	1	0	2	4	4	3.83333	4.33333	2.81818
5	5	5	5	5	5	5	4	2	4	4	4	4	4	4	2	2	2	2	3	2	2	4	5	4	0	19	3	1	0	1	4	4	4	3.83333	5	2.81818
5	5	5	4	5	4	5	4	2	4	4	4	4	2	3	4	2	2	3	4	2	2	3	5	5	1	26	3	0	0	1	4	3	4	3.83333	4.66667	2.81818
5	5	5	3	4	4	5	3	2	4	4	5	4	2	3	2	2	2	2	4	4	3	2	4	3	0	24	3	1	0	1	4	4	4	3.83333	4.33333	2.72727
5	5	5	4	4	4	5	5	1	3	4	5	4	3	4	2	1	2	2	2	4	4	2	3	3	1	59	2	1	1	1	3	4	4	3.83333	4.5	2.72727
5	5	4	4	4	4	5	4	2	5	4	3	4	4	4	2	2	2	2	2	2	4	2	2	5	1	30	2	0	1	1	4	5	4	3.83333	4.33333	2.72727
5	5	5	5	5	5	5	2	2	4	5	5	4	4	4	2	1	1	1	2	5	2	3	3	5	1	34	3	1	0	1	3	4	4	3.83333	5	2.63636
4	4	4	2	4	4	4	4	3	4	4	4	4	3	4	2	2	4	2	2	2	2	2	5	3	0	48	2	1	1	1	4	4	4	3.83333	3.66667	2.63636
5	5	5	5	5	5	4	4	3	4	4	4	4	3	4	3	2	1	1	1	2	4	3	5	6	1	26	3	0	1	1	4	4	4	3.83333	5	2.54545
4	4	4	4	4	4	5	3	2	4	4	5	4	2	2	2	2	2	2	2	4	4	2	4	7	1	25	3	0	0	1	3	3	4	3.83333	4	2.54545
5	5	5	5	5	5	5	4	2	4	4	4	4	3	4	2	2	1	2	4	1	2	2	4	3	0	27	3	1	1	1	4	4	4	3.83333	5	2.45455
5	5	5	5	5	4	4	4	1	4	5	5	4	4	5	2	2	2	2	2	1	1	2	3	6	1	58	2	0	1	0	4	5	4	3.83333	4.83333	2.45455
5	5	5	5	5	5	5	3	2	4	5	4	4	3	4	2	2	2	2	2	2	2	2	5	5	1	31	3	1	1	1	2	2	4	3.83333	5	2.45455
1	4	4	4	4	4	3	5	4	5	5	1	2	4	4	2	2	2	2	2	2	2	2	3	1	1	40	1	0	1	0	3	3	4	3.83333	3.5	2.36364
4	4	2	4	4	4	4	4	3	4	4	4	2	2	2	2	2	2	2	2	4	2	4	5	8	1	42	2	0	1	1	4	2	4	3.83333	3.66667	2.36364
4	5	5	5	3	3	4	4	4	4	4	3	4	4	2	2	2	2	2	2	2	2	2	5	5	0	26	2	0	1	1	5	4	4	3.83333	4.16667	2.36364
4	4	4	4	4	4	5	4	1	5	4	4	2	2	2	2	2	2	4	2	4	2	2	4	5	0	31	3	1	1	1	4	4	4	3.83333	4	2.36364
5	5	5	4	5	5	5	3	2	5	3	5	4	1	4	2	2	4	1	2	2	2	2	5	6	1	19	2	0	0	1	3	4	4	3.83333	4.83333	2.36364
5	5	5	4	5	5	5	4	2	4	3	5	4	2	4	1	1	2	3	4	2	2	1	5	6	0	39	3	0	1	0	4	4	4	3.83333	4.83333	2.36364
5	5	4	4	4	4	5	2	2	5	5	4	3	2	2	2	2	2	2	2	2	2	4	4	6	1	25	3	0	0	1	4	4	4	3.83333	4.33333	2.27273
5	5	5	3	5	5	5	3	3	4	4	4	2	2	2	2	2	2	2	2	4	2	2	4	3	0	28	3	0	1	1	2	3	4	3.83333	4.66667	2.18182
5	5	5	5	5	5	5	2	3	5	3	5	2	4	1	4	1	2	2	1	2	4	1	3	4	1	19	2	0	0	0	4	5	4	3.83333	5	2.18182
5	5	5	5	5	5	5	3	2	3	5	5	4	3	3	1	1	1	2	2	2	2	2	5	6	0	50	3	1	1	1	4	4	4	3.83333	5	2.09091
5	5	5	5	5	5	5	3	2	4	5	4	2	2	2	2	1	1	3	2	4	2	2	3	4	1	40	3	1	1	1	3	4	4	3.83333	5	2.09091
4	4	4	4	4	4	5	3	2	4	5	4	3	4	2	2	2	1	2	2	2	2	1	4	5	1	41	2	0	1	1	2	4	4	3.83333	4	2.09091
4	4	4	5	4	5	4	4	2	5	4	4	4	2	3	1	1	1	1	1	1	4	3	4	7	0	41	3	1	1	1	2	2	4	3.83333	4.33333	2
5	5	5	5	5	5	4	4	3	4	4	4	2	2	2	2	2	2	2	2	2	2	2	4	5	1	27	3	1	0	0	4	4	4	3.83333	5	2
1	4	4	3	4	4	5	3	2	4	4	5	2	2	1	2	2	1	1	1	1	2	2	5	3	1	53	2	0	1	1	4	4	4	3.83333	3.33333	1.54545
5	5	5	5	5	5	5	5	4	5	5	5	5	5	5	2	2	4	2	4	4	4	2	5	5	1	45	2	0	1	1	2	1	5	4.83333	5	3.54545
5	5	4	4	5	4	5	4	5	5	5	5	5	3	4	2	1	1	2	4	4	4	3	4	5	0	49	2	1	1	1	4	4	5	4.83333	4.5	3
2	2	2	2	4	1	4	1	1	1	2	1	4	4	4	4	3	2	4	4	4	4	4	4	1	1	46	1	0	1	1	3	3	2	1.66667	2.16667	3.72727
5	5	5	2	2	2	2	1	1	1	4	1	1	2	2	4	4	2	1	4	4	4	4	4	5	1	43	3	1	1	1	1	2	2	1.66667	3.5	2.90909
2	4	4	2	2	2	2	2	1	2	2	1	4	2	4	2	2	2	2	2	2	3	3	5	3	0	45	2	1	1	1	2	4	2	1.66667	2.66667	2.54545
1	1	5	4	1	1	5	1	1	1	1	1	5	1	5	1	1	1	1	1	5	5	1	3	2	1	52	2	0	1	0	3	4	2	1.66667	2.16667	2.45455
2	2	3	4	4	2	2	2	1	3	1	1	2	3	3	2	2	2	3	3	2	2	2	3	7	1	48	2	0	1	0	3	4	2	1.66667	2.83333	2.36364
4	4	3	3	3	4	2	1	1	3	2	1	3	2	2	3	3	3	2	2	2	2	2	2	1	1	59	2	0	1	1	2	2	2	1.66667	3.5	2.36364
4	4	4	1	2	1	2	1	1	4	1	1	2	4	2	2	1	1	4	1	4	2	2	2	2	1	51	2	0	1	0	1	2	2	1.66667	2.66667	2.27273
5	5	5	5	5	5	3	3	3	2	3	2	5	4	4	4	4	4	4	5	4	5	4	3	3	0	34	3	1	1	1	2	1	3	2.66667	5	4.27273
5	5	4	4	2	4	3	2	1	4	3	3	4	4	4	4	3	2	4	4	4	4	3	3	3	1	34	2	0	1	0	2	4	3	2.66667	4	3.63636
2	4	4	4	4	4	4	3	2	2	2	3	4	4	4	4	2	2	4	4	4	4	4	4	6	0	30	2	0	1	0	3	3	3	2.66667	3.66667	3.63636
5	4	5	5	5	4	4	1	1	3	4	3	5	5	5	4	3	1	2	2	2	2	4	4	5	0	68	3	1	1	1	2	1	3	2.66667	4.66667	3.18182
5	4	5	4	4	4	3	2	1	4	4	2	4	4	4	3	2	2	3	3	4	4	2	3	6	1	44	3	1	0	1	3	3	3	2.66667	4.33333	3.18182
1	5	3	2	3	5	3	2	2	4	4	1	4	4	4	4	2	1	2	2	4	4	4	3	3	1	63	2	1	1	1	1	2	3	2.66667	3.16667	3.18182
4	4	4	4	3	5	3	2	3	2	3	3	2	4	4	1	1	2	4	4	4	5	2	3	6	1	37	2	0	1	1	3	4	3	2.66667	4	3
4	4	4	2	4	4	4	3	1	4	3	1	4	4	4	4	2	2	4	2	2	2	2	3	6	0	31	2	0	1	0	1	1	3	2.66667	3.66667	2.90909
5	5	5	5	5	5	3	4	1	4	3	1	4	4	4	4	4	1	2	2	2	2	2	5	6	0	52	1	0	1	1	3	3	3	2.66667	5	2.81818
2	4	2	2	2	4	4	2	1	3	3	3	4	4	3	2	2	1	2	3	2	2	5	2	2	0	38	2	0	1	0	2	4	3	2.66667	2.66667	2.72727
1	1	1	2	2	2	4	4	2	1	3	2	4	4	4	2	1	1	4	2	4	1	1	3	8	0	58	1	0	0	0	4	4	3	2.66667	1.5	2.54545
4	4	3	3	3	3	4	3	1	3	2	3	4	2	4	2	2	2	1	1	3	2	3	4	7	0	35	2	0	1	1	4	3	3	2.66667	3.33333	2.36364
2	4	4	4	2	3	2	2	1	4	4	3	2	4	4	2	2	2	2	2	2	2	1	3	1	0	38	2	0	1	0	1	5	3	2.66667	3.16667	2.27273
1	5	2	5	5	5	4	3	1	1	4	3	2	2	2	3	2	2	3	3	2	2	2	2	4	0	68	2	0	0	0	2	2	3	2.66667	3.83333	2.27273
4	4	4	4	4	4	5	3	1	1	1	5	2	2	2	2	2	2	1	1	4	4	2	3	3	0	58	2	1	1	1	1	2	3	2.66667	4	2.18182
5	5	5	3	2	2	5	1	1	5	3	1	2	2	2	2	2	2	2	2	2	2	2	5	1	0	47	2	1	1	0	2	4	3	2.66667	3.66667	2
4	4	4	4	4	4	3	3	2	3	3	2	2	2	2	2	2	2	2	2	2	2	1	4	4	0	32	2	0	1	0	2	3	3	2.66667	4	1.90909
5	5	5	2	5	5	2	3	2	3	3	3	1	4	2	1	1	1	1	1	4	4	1	2	6	0	46	2	1	0	1	3	1	3	2.66667	4.5	1.90909
4	4	4	4	4	3	3	4	4	3	4	4	5	5	5	4	4	4	5	5	4	4	5	5	4	0	34	2	0	1	1	4	2	4	3.66667	3.83333	4.54545
5	5	5	5	5	5	3	4	3	4	4	4	5	5	5	5	2	2	4	4	4	4	4	3	5	0	48	2	1	1	1	2	3	4	3.66667	5	4
5	5	5	5	5	5	4	4	2	4	4	4	4	4	4	4	4	4	4	4	4	4	4	5	2	1	28	3	0	1	0	1	4	4	3.66667	5	4
5	5	5	4	5	4	5	2	3	4	4	4	5	3	4	4	4	3	4	4	5	3	4	3	5	0	19	3	0	0	1	2	3	4	3.66667	4.66667	3.90909
5	5	5	5	5	5	4	2	1	5	5	5	5	4	4	4	2	4	4	4	3	4	5	3	3	1	33	3	1	1	0	4	4	4	3.66667	5	3.90909
5	5	5	5	5	5	4	4	3	3	4	4	5	5	5	5	5	1	4	4	3	3	3	4	5	0	33	2	1	1	1	4	5	4	3.66667	5	3.90909
5	5	5	5	5	5	5	3	2	3	5	4	4	4	4	4	4	3	4	4	4	4	4	4	5	1	32	2	1	1	1	4	3	4	3.66667	5	3.90909
5	5	5	5	5	5	5	2	2	4	5	4	4	3	4	3	3	3	4	5	5	5	3	4	4	1	28	3	1	1	1	4	2	4	3.66667	5	3.81818
4	4	4	2	4	4	4	4	4	2	4	4	4	4	4	4	4	4	2	4	4	4	4	4	6	1	47	2	1	1	1	4	4	4	3.66667	3.66667	3.81818
2	5	4	5	5	5	5	2	2	4	5	4	5	5	5	4	1	4	4	4	4	2	4	3	6	1	31	2	1	1	0	2	2	4	3.66667	4.33333	3.81818
5	5	5	4	5	4	3	4	1	4	5	5	5	4	5	2	3	4	4	5	4	3	3	5	8	0	35	2	0	1	1	3	4	4	3.66667	4.66667	3.81818
4	4	4	4	4	4	4	4	3	3	4	4	5	5	5	2	2	5	3	3	5	5	2	4	6	0	33	2	0	1	0	3	3	4	3.66667	4	3.81818
5	5	5	5	5	5	5	5	3	4	1	4	5	5	5	4	4	2	1	4	5	5	2	4	5	0	19	3	1	0	1	3	4	4	3.66667	5	3.81818
5	5	5	5	5	5	4	3	3	4	4	4	4	4	4	4	2	4	4	4	4	4	4	4	5	1	28	2	1	0	1	4	4	4	3.66667	5	3.81818
5	5	5	5	5	5	5	2	1	5	5	4	4	3	4	4	4	3	3	4	4	4	4	5	5	0	36	3	1	1	1	4	4	4	3.66667	5	3.72727
4	4	4	4	4	4	4	4	2	4	4	4	5	5	5	2	2	2	5	5	4	4	2	5	4	1	26	3	1	0	1	4	2	4	3.66667	4	3.72727
5	5	5	3	4	4	5	4	2	4	3	4	4	3	4	4	3	2	5	4	5	4	3	5	6	0	25	3	1	0	1	4	4	4	3.66667	4.33333	3.72727
5	1	5	4	2	4	5	1	4	4	4	4	4	3	4	4	4	1	4	4	4	4	3	4	5	1	55	2	1	1	1	3	4	4	3.66667	3.5	3.54545
5	5	4	5	4	4	4	4	2	4	4	4	5	4	3	3	4	4	4	4	3	3	2	4	5	1	56	3	1	1	1	4	4	4	3.66667	4.5	3.54545
5	5	5	4	5	5	5	3	2	4	4	4	4	4	4	4	2	2	4	4	4	4	2	5	4	0	24	3	1	0	1	4	4	4	3.66667	4.83333	3.45455
5	5	5	4	5	4	5	4	1	4	4	4	4	4	4	4	2	4	2	4	4	4	2	4	5	0	24	3	1	0	1	4	3	4	3.66667	4.66667	3.45455
5	5	5	5	5	5	5	4	2	3	4	4	4	3	4	4	4	1	3	4	4	3	4	4	3	0	24	3	1	0	1	4	4	4	3.66667	5	3.45455
5	5	5	5	5	5	5	2	1	5	5	4	4	4	4	3	3	2	2	4	4	4	4	5	5	1	22	3	0	0	1	4	4	4	3.66667	5	3.45455
4	4	4	4	4	4	5	3	3	4	3	4	4	4	4	4	2	2	4	4	2	4	4	5	7	1	23	2	0	1	1	3	2	4	3.66667	4	3.45455
5	5	5	5	5	5	4	4	2	4	4	4	4	4	4	4	4	2	2	4	4	4	2	4	5	1	18	2	1	0	1	4	2	4	3.66667	5	3.45455
5	5	5	3	4	4	4	4	2	3	4	5	3	4	4	4	4	1	4	4	4	2	3	3	6	0	41	2	0	1	1	2	2	4	3.66667	4.33333	3.36364
5	5	5	4	4	4	5	4	2	4	4	3	5	4	4	2	2	2	4	5	1	4	4	5	5	1	32	2	0	1	0	2	2	4	3.66667	4.5	3.36364
5	5	5	5	5	5	4	4	4	4	3	3	4	2	4	4	2	2	2	4	5	4	4	4	2	1	18	3	1	0	0	4	2	4	3.66667	5	3.36364
5	5	5	5	5	5	5	2	2	5	5	3	2	4	4	2	2	1	5	3	5	4	4	5	5	1	20	3	1	0	1	4	2	4	3.66667	5	3.27273
4	4	4	4	4	4	5	5	1	4	3	4	4	3	4	4	3	2	2	2	4	4	4	2	1	0	63	2	1	0	1	2	3	4	3.66667	4	3.27273
4	4	4	4	4	4	4	4	2	4	4	4	4	4	4	2	2	2	2	4	4	4	4	4	5	0	22	3	0	0	1	3	3	4	3.66667	4	3.27273
5	5	5	4	5	4	4	4	2	4	4	4	4	4	4	2	2	2	4	4	5	2	3	4	5	0	32	3	1	1	1	2	1	4	3.66667	4.66667	3.27273
5	5	5	5	5	5	4	4	2	4	4	4	4	4	3	4	4	2	2	2	3	4	4	5	5	1	20	3	0	0	1	3	3	4	3.66667	5	3.27273
4	5	5	5	5	5	5	2	2	4	4	5	4	5	5	2	2	1	2	4	4	4	2	4	7	1	62	2	1	1	1	2	2	4	3.66667	4.83333	3.18182
5	5	5	2	5	5	4	4	2	4	4	4	5	4	4	4	2	2	2	2	4	4	2	4	5	0	23	3	1	1	1	2	4	4	3.66667	4.5	3.18182
4	4	4	4	4	4	4	3	3	4	4	4	3	4	4	3	3	3	3	3	3	3	3	3	4	1	40	2	1	1	1	3	4	4	3.66667	4	3.18182
5	5	5	5	5	4	5	3	3	4	4	3	2	4	5	4	2	4	2	4	4	2	2	4	5	0	44	2	0	1	1	3	3	4	3.66667	4.83333	3.18182
4	4	4	4	4	4	4	4	2	4	4	4	4	2	4	3	3	2	2	2	4	4	4	4	7	0	42	2	1	1	0	4	4	4	3.66667	4	3.09091
5	5	4	4	4	4	5	2	2	4	5	4	4	4	4	2	2	2	2	4	4	4	2	4	5	0	30	3	1	0	1	3	3	4	3.66667	4.33333	3.09091
5	5	5	5	5	5	5	2	3	4	4	4	5	2	5	2	2	2	4	2	4	2	4	4	1	1	41	2	1	1	1	3	3	4	3.66667	5	3.09091
5	5	4	4	4	4	5	3	2	4	4	4	4	3	3	3	2	2	4	3	4	3	3	4	3	1	32	3	1	1	1	4	4	4	3.66667	4.33333	3.09091
4	5	5	4	4	4	3	2	2	5	5	5	5	4	4	2	2	1	4	4	4	2	2	4	5	0	29	3	1	1	1	2	4	4	3.66667	4.33333	3.09091
5	5	5	5	4	4	4	4	4	4	4	2	4	3	4	3	3	2	3	3	4	3	2	4	4	0	20	3	1	0	1	3	3	4	3.66667	4.66667	3.09091
4	4	4	4	4	4	4	4	2	4	4	4	3	3	2	3	3	2	3	3	4	5	3	4	8	1	45	3	1	1	1	4	4	4	3.66667	4	3.09091
5	5	5	5	5	3	4	4	2	4	4	4	4	3	3	2	2	2	4	4	4	4	2	4	5	1	35	2	1	0	1	3	4	4	3.66667	4.66667	3.09091
5	5	5	2	5	2	4	3	1	4	5	5	4	3	5	2	2	2	4	2	4	4	2	5	5	0	29	3	1	1	1	4	4	4	3.66667	4	3.09091
5	5	5	3	5	5	4	4	2	4	4	4	4	1	4	2	3	2	2	4	4	4	4	5	4	0	25	3	1	0	0	4	4	4	3.66667	4.66667	3.09091
4	4	4	4	4	4	4	4	2	4	4	4	4	4	4	2	2	2	2	4	4	4	2	5	5	0	20	3	0	0	0	4	4	4	3.66667	4	3.09091
2	4	4	4	4	3	5	4	2	4	4	3	5	5	4	2	2	2	4	2	2	4	2	1	7	1	61	2	0	1	0	2	4	4	3.66667	3.5	3.09091
4	4	4	4	4	4	5	2	2	5	4	4	4	3	4	2	2	2	2	4	2	4	4	3	1	1	31	2	0	1	1	4	4	4	3.66667	4	3
5	5	5	5	5	5	4	4	2	4	4	4	4	3	3	2	3	3	3	3	3	3	3	4	4	0	46	3	1	1	1	4	4	4	3.66667	5	3
5	5	5	4	4	3	5	4	3	3	3	4	4	2	4	3	1	2	2	4	4	3	4	4	5	1	18	2	1	0	1	4	4	4	3.66667	4.33333	3
5	5	5	3	4	5	4	3	3	4	4	4	4	3	4	3	3	2	2	4	4	2	2	5	6	0	33	3	1	1	1	2	2	4	3.66667	4.5	3
5	5	5	5	5	4	4	4	2	4	4	4	4	4	4	3	3	3	2	4	2	2	2	4	5	1	21	3	0	0	1	2	4	4	3.66667	4.83333	3
5	5	5	5	5	5	5	5	1	3	4	4	4	2	3	2	2	2	2	4	5	2	4	4	3	0	52	2	1	1	1	2	3	4	3.66667	5	2.90909
4	4	2	4	4	2	4	4	2	4	4	4	2	4	4	2	2	2	5	2	4	3	2	4	5	0	44	3	1	0	1	2	4	4	3.66667	3.33333	2.90909
5	5	5	5	5	5	4	4	2	4	4	4	4	3	4	3	2	2	2	2	4	4	2	4	7	1	26	3	0	1	1	4	4	4	3.66667	5	2.90909
5	5	5	4	4	4	5	3	2	4	4	4	2	2	4	2	2	2	4	4	4	4	2	4	5	0	24	2	0	1	1	3	4	4	3.66667	4.5	2.90909
5	5	5	5	5	5	4	2	1	5	5	5	4	4	4	2	1	2	3	4	4	2	2	5	4	1	23	3	0	0	1	2	3	4	3.66667	5	2.90909
4	4	4	4	4	4	4	3	3	4	4	4	3	3	4	3	3	2	3	4	2	2	2	5	3	0	31	3	1	0	1	3	4	4	3.66667	4	2.81818
5	5	5	5	5	5	5	1	1	5	5	5	5	2	5	2	2	2	2	4	3	2	2	5	4	0	43	3	1	1	1	2	2	4	3.66667	5	2.81818
5	5	4	5	5	5	4	4	2	4	4	4	4	3	4	2	2	2	2	4	2	4	2	4	5	0	46	2	1	1	1	1	2	4	3.66667	4.83333	2.81818
5	5	4	5	4	4	4	3	2	5	4	4	5	4	4	2	2	2	2	2	2	4	2	5	6	0	35	1	1	1	1	3	4	4	3.66667	4.5	2.81818
5	5	5	5	3	5	5	2	3	4	4	4	2	3	3	2	2	2	4	4	3	3	3	3	4	1	27	3	1	0	1	4	3	4	3.66667	4.66667	2.81818
4	5	4	3	4	4	3	3	4	4	4	4	4	3	4	4	3	2	2	2	2	2	3	5	7	0	21	3	0	0	1	2	2	4	3.66667	4	2.81818
5	5	5	4	5	5	4	4	2	4	4	4	4	3	4	2	2	1	1	2	5	5	2	4	8	1	45	3	1	1	1	4	4	4	3.66667	4.83333	2.81818
5	5	5	5	5	5	4	3	3	4	4	4	4	4	3	2	2	2	4	3	2	3	2	4	5	0	35	2	1	1	1	4	4	4	3.66667	5	2.81818
5	5	5	5	5	5	5	1	1	5	5	5	4	4	4	4	2	2	2	2	2	2	2	5	5	1	35	2	0	1	1	3	2	4	3.66667	5	2.72727
5	5	5	5	5	5	3	3	4	4	4	4	4	4	3	3	3	3	2	2	2	2	2	3	5	0	23	3	1	0	1	3	4	4	3.66667	5	2.72727
4	4	4	4	4	4	5	3	4	3	3	4	1	2	3	4	4	3	2	2	4	2	3	5	6	1	21	2	1	0	1	3	4	4	3.66667	4	2.72727
4	4	4	4	4	4	4	3	4	3	4	4	4	4	4	2	2	2	3	2	2	2	2	5	5	1	41	3	1	1	1	2	4	4	3.66667	4	2.63636
5	5	5	5	5	5	5	3	2	4	4	4	4	3	4	2	2	2	2	2	2	4	2	5	5	0	28	2	0	1	1	4	4	4	3.66667	5	2.63636
5	5	5	5	5	5	4	4	3	3	4	4	4	3	3	2	2	2	1	1	4	5	2	3	4	0	27	3	1	1	1	3	3	4	3.66667	5	2.63636
5	5	5	4	5	5	4	4	2	4	4	4	5	4	4	2	2	2	2	2	2	2	2	4	5	0	32	3	1	1	1	4	4	4	3.66667	4.83333	2.63636
5	5	5	5	5	5	4	4	2	4	4	4	5	2	2	1	1	1	1	3	4	5	3	4	4	0	26	3	0	0	1	4	4	4	3.66667	5	2.54545
5	5	5	4	5	5	4	5	2	4	4	3	4	4	4	2	2	2	2	2	2	2	2	4	5	0	52	2	0	1	1	4	4	4	3.66667	4.83333	2.54545
4	4	4	4	4	4	4	3	2	4	4	5	4	4	2	2	2	2	2	2	4	2	2	5	5	1	52	3	1	1	1	4	4	4	3.66667	4	2.54545
5	5	5	5	5	5	5	2	2	4	4	5	4	2	4	2	2	2	2	2	2	4	2	5	1	0	36	2	0	1	1	2	2	4	3.66667	5	2.54545
2	4	4	4	4	4	4	4	2	4	4	4	2	4	4	4	2	2	2	2	2	2	2	5	5	1	30	2	0	1	1	4	2	4	3.66667	3.66667	2.54545
5	5	5	5	5	5	4	4	2	4	4	4	3	4	3	2	2	2	2	2	2	2	3	5	5	0	25	3	1	0	1	2	4	4	3.66667	5	2.45455
5	5	5	5	5	2	5	2	2	5	4	4	2	4	4	2	2	2	4	4	1	1	1	4	5	0	35	2	0	1	1	2	2	4	3.66667	4.5	2.45455
5	5	5	5	5	5	4	4	2	4	4	4	4	4	3	2	2	2	2	2	2	2	2	4	5	0	26	3	1	0	1	2	4	4	3.66667	5	2.45455
5	5	5	5	5	5	5	4	1	3	5	4	5	1	2	4	4	1	1	1	5	1	1	4	5	0	38	3	1	1	1	4	4	4	3.66667	5	2.36364
5	5	5	5	5	5	5	3	2	4	4	4	4	3	3	2	2	2	2	2	2	2	2	2	6	0	28	2	0	1	1	2	4	4	3.66667	5	2.36364
5	5	5	5	5	5	5	3	2	4	4	4	2	2	4	2	2	2	2	2	4	2	2	5	3	0	26	3	1	0	1	4	4	4	3.66667	5	2.36364
4	4	4	4	4	4	4	3	4	4	4	3	4	3	2	2	2	2	2	2	2	2	2	4	6	1	33	2	0	1	0	4	2	4	3.66667	4	2.27273
5	5	5	5	5	5	4	4	2	4	4	4	4	4	4	1	1	1	2	2	2	2	2	5	5	1	47	2	1	1	1	1	4	4	3.66667	5	2.27273
5	5	5	4	5	4	4	3	2	3	5	5	4	2	2	2	2	2	2	2	2	2	2	4	2	0	23	3	0	0	1	4	4	4	3.66667	4.66667	2.18182
5	5	5	5	5	2	5	2	1	5	4	5	4	2	2	2	2	2	4	2	1	1	1	4	7	0	38	2	0	1	1	3	4	4	3.66667	4.5	2.09091
5	5	5	5	5	5	4	3	3	4	4	4	2	2	2	2	2	2	2	2	2	2	2	5	5	0	31	2	0	1	0	3	4	4	3.66667	5	2
4	5	4	5	4	4	4	4	3	3	4	4	2	2	2	2	2	2	2	2	2	2	2	4	4	1	37	2	1	1	1	2	2	4	3.66667	4.33333	2
2	2	2	4	2	4	5	3	1	4	5	4	2	2	2	2	2	2	2	2	2	2	2	5	5	1	44	1	0	1	1	3	2	4	3.66667	2.66667	2
4	4	4	4	4	4	4	3	3	4	4	4	4	2	4	1	1	1	2	2	1	1	1	4	4	1	31	1	1	1	1	4	4	4	3.66667	4	1.81818
5	5	4	4	4	4	5	3	2	5	4	3	2	3	4	1	1	1	1	1	2	2	2	3	6	0	24	2	0	1	1	4	2	4	3.66667	4.33333	1.81818
2	4	4	4	4	4	4	4	3	4	3	4	2	4	2	1	1	1	1	1	4	1	1	4	7	0	43	2	0	1	1	3	4	4	3.66667	3.66667	1.72727
5	5	5	2	5	5	5	5	1	3	4	4	4	2	4	1	1	1	1	1	1	1	1	4	3	0	46	3	0	1	1	1	4	4	3.66667	4.5	1.63636
5	5	5	4	4	4	4	4	3	4	4	3	5	1	2	1	1	1	1	1	1	1	2	5	1	1	31	2	0	1	1	4	4	4	3.66667	4.5	1.54545
5	5	5	5	5	5	4	4	2	4	4	4	2	2	2	1	1	1	1	1	1	1	1	5	5	0	50	2	0	1	1	4	4	4	3.66667	5	1.27273
5	5	5	2	5	5	5	5	3	5	5	5	5	5	5	5	5	4	5	4	5	4	5	5	4	1	19	2	0	0	0	4	4	5	4.66667	4.5	4.72727
5	5	5	5	5	5	5	5	3	5	5	5	5	5	4	2	1	1	4	3	4	5	3	4	5	0	28	3	0	1	1	4	4	5	4.66667	5	3.36364
5	5	5	5	5	5	5	5	3	5	5	5	5	5	5	1	1	1	5	2	1	1	5	5	7	1	20	3	1	0	1	2	3	5	4.66667	5	2.90909
5	5	5	5	5	4	5	5	3	5	5	5	4	1	1	1	1	1	2	1	2	1	1	3	9	1	58	3	1	1	1	4	4	5	4.66667	4.83333	1.45455
1	1	1	1	1	1	4	1	1	1	1	1	4	2	2	1	1	1	1	1	1	1	1	2	3	0	55	2	1	0	1	2	2	2	1.5	1	1.45455
2	4	4	4	4	4	4	2	2	2	2	3	4	4	4	4	2	2	4	4	4	4	4	4	7	1	45	2	1	1	1	3	4	3	2.5	3.66667	3.63636
4	4	4	2	4	2	3	3	1	2	3	3	3	4	4	3	3	3	3	3	4	4	4	3	3	0	30	1	0	1	0	2	3	3	2.5	3.33333	3.45455
4	4	4	4	3	3	3	3	4	1	2	2	3	5	4	3	3	3	4	4	3	2	2	2	1	1	37	1	0	0	0	5	5	3	2.5	3.66667	3.27273
4	4	4	4	4	4	3	3	2	2	2	3	4	4	4	2	2	2	4	4	4	4	2	4	7	0	35	2	0	1	1	4	3	3	2.5	4	3.27273
3	3	3	3	3	3	3	2	2	3	3	2	3	3	3	3	3	3	3	3	3	3	3	4	5	1	50	3	0	1	1	2	3	3	2.5	3	3
5	2	4	4	2	2	2	2	2	3	5	1	3	4	4	2	2	2	3	3	4	4	2	1	3	1	62	2	0	1	1	4	2	3	2.5	3.16667	3
1	1	4	2	2	2	4	2	1	4	3	1	2	4	2	3	3	1	3	4	4	4	1	1	2	0	60	2	1	0	1	3	2	3	2.5	2	2.81818
4	4	4	4	2	2	4	3	1	3	3	1	4	2	4	2	2	2	2	2	4	4	2	3	5	0	59	2	1	1	1	2	4	3	2.5	3.33333	2.72727
3	2	2	1	2	1	3	1	2	4	3	2	4	2	2	3	3	2	2	4	4	2	1	1	2	0	42	2	1	1	1	2	3	3	2.5	1.83333	2.63636
4	4	4	4	4	3	2	2	2	3	3	3	4	3	3	2	2	2	3	3	2	2	1	3	3	0	49	1	0	1	1	2	2	3	2.5	3.83333	2.45455
5	5	5	3	4	4	3	2	1	4	4	1	4	3	3	2	2	2	2	2	2	2	2	4	4	1	38	3	1	1	1	3	2	3	2.5	4.33333	2.36364
5	5	5	4	5	5	3	2	1	3	3	3	3	2	2	2	2	2	2	2	2	2	2	5	2	1	36	2	1	1	1	3	3	3	2.5	4.83333	2.09091
5	5	5	5	5	5	1	1	3	3	4	3	2	2	2	2	2	2	2	2	2	2	2	3	4	1	41	3	1	1	1	2	1	3	2.5	5	2
4	4	4	4	4	4	3	2	2	1	5	2	3	2	3	1	1	1	1	1	1	1	1	5	6	1	64	3	1	1	1	2	4	3	2.5	4	1.45455
5	5	5	5	5	5	4	4	1	4	4	4	5	5	5	5	5	5	5	2	4	5	2	3	7	1	60	3	1	1	1	4	4	4	3.5	5	4.36364
5	5	5	5	5	5	4	4	2	4	4	3	5	4	3	5	4	3	4	5	5	5	4	5	5	1	24	3	1	0	1	4	4	4	3.5	5	4.27273
5	5	5	5	5	5	4	3	2	4	4	4	5	5	5	4	2	2	4	5	5	4	3	5	4	1	34	3	1	1	1	1	2	4	3.5	5	4
4	4	4	4	4	3	4	4	2	4	3	4	5	5	4	4	2	4	4	4	4	4	4	4	5	0	29	3	0	1	0	2	2	4	3.5	3.83333	4
5	5	5	5	5	5	4	3	2	4	4	4	5	5	5	5	1	1	5	5	5	5	1	4	5	0	25	2	0	1	1	2	4	4	3.5	5	3.90909
5	5	5	5	5	5	4	4	1	4	4	4	5	5	5	4	2	2	4	4	4	4	4	4	6	0	60	2	1	1	1	4	4	4	3.5	5	3.90909
4	4	4	4	4	4	4	4	3	3	4	3	4	4	4	4	4	3	4	4	4	4	4	4	5	0	25	2	0	0	0	3	3	4	3.5	4	3.90909
4	4	4	4	4	2	4	4	1	4	4	4	5	4	4	4	4	2	4	4	4	3	4	4	6	0	39	3	1	0	1	2	4	4	3.5	3.66667	3.81818
5	5	5	4	4	4	5	3	2	3	4	4	5	5	4	4	3	2	4	4	4	4	3	4	5	0	51	2	1	0	1	4	4	4	3.5	4.5	3.81818
4	4	4	4	2	2	4	3	4	4	3	3	4	2	4	4	4	4	1	5	5	4	5	4	4	0	49	1	0	1	1	4	2	4	3.5	3.33333	3.81818
5	5	5	5	5	5	4	4	3	3	3	4	4	4	4	4	4	3	4	4	4	3	3	4	4	0	27	3	1	1	1	2	2	4	3.5	5	3.72727
5	5	5	5	5	5	3	3	3	4	4	4	4	2	3	4	4	4	4	4	4	4	4	4	5	0	38	3	1	1	1	2	4	4	3.5	5	3.72727
5	5	5	5	5	5	5	2	2	4	4	4	4	4	4	4	4	2	2	4	4	4	4	4	4	1	33	3	1	0	1	2	4	4	3.5	5	3.63636
5	5	5	2	5	5	4	4	1	4	4	4	4	4	4	4	4	4	2	4	4	4	2	5	2	0	28	2	0	1	1	3	2	4	3.5	4.5	3.63636
5	5	5	5	5	5	4	3	2	4	4	4	4	5	5	4	2	2	4	4	4	4	2	4	5	1	26	3	0	1	1	3	3	4	3.5	5	3.63636
5	5	5	5	5	5	4	4	1	4	4	4	5	4	5	4	4	2	2	4	4	2	4	2	5	1	28	3	1	0	1	4	4	4	3.5	5	3.63636
5	5	5	5	5	5	4	3	2	4	4	4	5	2	5	4	4	2	2	2	5	4	5	5	6	0	41	3	1	1	1	2	5	4	3.5	5	3.63636
5	4	5	5	5	5	4	3	3	4	4	3	5	5	5	2	2	3	4	2	4	4	4	4	4	1	35	2	1	0	1	3	2	4	3.5	4.83333	3.63636
5	5	5	4	4	4	4	4	1	4	4	4	5	3	4	4	4	2	2	2	4	4	5	5	5	1	28	2	0	1	1	2	4	4	3.5	4.5	3.54545
5	5	5	4	4	4	5	3	2	3	4	4	4	2	4	2	2	4	4	4	5	4	4	4	4	0	19	2	0	0	1	2	4	4	3.5	4.5	3.54545
5	5	5	5	5	5	5	3	2	4	4	3	4	4	4	3	3	2	3	4	4	4	4	4	3	0	21	3	0	0	1	4	4	4	3.5	5	3.54545
5	5	5	4	5	4	3	3	3	4	5	3	4	4	5	2	2	2	4	4	4	4	4	5	4	1	37	3	1	1	1	1	4	4	3.5	4.66667	3.54545
5	4	4	4	4	4	4	4	2	3	4	4	5	4	4	3	2	2	2	4	4	4	4	3	4	1	39	2	0	1	1	4	4	4	3.5	4.16667	3.45455
5	5	5	5	5	5	4	3	3	4	4	3	4	4	4	3	3	3	3	4	3	4	3	3	4	0	40	2	0	1	0	3	4	4	3.5	5	3.45455
2	4	4	4	4	2	5	3	1	4	4	4	4	4	4	2	2	2	4	4	4	4	4	4	6	0	36	2	0	1	1	3	4	4	3.5	3.33333	3.45455
4	4	4	4	4	4	4	4	1	4	4	4	4	4	4	4	4	2	4	2	2	4	4	5	5	1	42	2	1	1	1	3	4	4	3.5	4	3.45455
4	4	4	4	4	4	5	3	2	3	4	4	4	4	4	4	2	4	2	4	4	4	2	5	7	0	23	3	0	0	1	3	3	4	3.5	4	3.45455
4	4	4	4	4	4	4	4	3	3	4	3	5	4	5	5	5	1	1	1	5	5	1	5	3	1	19	2	0	0	0	4	2	4	3.5	4	3.45455
3	5	5	5	4	3	3	1	3	5	4	5	4	2	3	4	4	2	5	5	2	2	4	5	6	1	19	3	1	0	1	4	2	4	3.5	4.16667	3.36364
5	5	5	3	4	5	5	3	1	4	4	4	4	3	4	3	3	3	3	4	4	3	3	5	5	1	33	3	1	1	1	4	4	4	3.5	4.5	3.36364
5	5	5	5	5	5	5	4	2	2	4	4	4	3	4	2	2	2	4	4	4	4	4	3	6	0	33	2	0	1	0	4	4	4	3.5	5	3.36364
5	3	5	5	4	4	5	1	1	5	5	4	4	4	4	4	2	2	3	3	3	4	4	3	5	1	53	2	1	1	1	2	1	4	3.5	4.33333	3.36364
5	5	5	5	5	5	4	4	1	4	4	4	4	3	3	3	3	4	3	4	4	4	2	4	4	0	53	2	0	1	1	1	1	4	3.5	5	3.36364
5	2	5	5	5	5	5	3	1	2	5	5	5	4	4	2	2	4	2	3	4	2	4	5	5	1	46	3	1	1	1	4	4	4	3.5	4.5	3.27273
5	5	4	4	4	4	4	4	2	5	3	3	4	4	4	4	2	2	4	4	4	2	2	4	5	0	35	2	0	1	1	4	4	4	3.5	4.33333	3.27273
5	5	5	3	5	3	4	4	2	3	4	4	5	5	5	3	2	1	3	3	4	3	2	5	5	0	45	2	1	1	1	2	4	4	3.5	4.33333	3.27273
5	5	4	2	3	3	5	3	1	4	4	4	5	4	4	3	3	3	2	4	3	3	2	5	5	1	41	2	1	1	1	4	4	4	3.5	3.66667	3.27273
5	5	5	2	5	3	5	2	2	4	4	4	5	5	5	1	1	2	4	4	4	4	1	4	4	0	25	2	0	1	0	2	5	4	3.5	4.16667	3.27273
5	5	3	4	4	4	5	3	2	4	3	4	4	3	4	3	3	2	2	2	4	5	3	5	4	0	30	2	0	1	1	1	1	4	3.5	4.16667	3.18182
5	5	5	4	5	4	4	4	3	3	4	3	4	4	4	3	2	2	2	4	4	2	4	5	2	1	59	2	1	1	1	2	4	4	3.5	4.66667	3.18182
4	4	4	3	4	4	3	3	3	3	5	4	4	3	4	3	3	3	3	3	3	3	3	3	6	0	46	3	1	1	1	2	2	4	3.5	3.83333	3.18182
4	4	4	4	4	4	3	3	4	4	3	4	4	4	4	3	3	3	3	4	2	3	2	4	5	0	27	3	1	1	1	4	4	4	3.5	4	3.18182
5	5	4	4	3	4	5	4	2	2	4	4	4	3	4	2	3	2	4	4	4	2	3	4	6	0	29	3	1	1	1	4	3	4	3.5	4.16667	3.18182
4	3	4	5	4	4	2	4	4	4	3	4	3	4	3	2	3	4	3	4	3	2	4	5	5	1	23	2	0	0	1	4	2	4	3.5	4	3.18182
5	2	3	3	4	1	4	4	1	5	5	2	5	4	4	2	2	2	4	2	3	3	4	3	6	1	62	2	1	1	1	2	2	4	3.5	3	3.18182
4	4	4	3	4	4	4	4	2	3	4	4	4	4	4	4	2	2	2	4	2	4	2	4	2	0	24	2	0	0	1	4	2	4	3.5	3.83333	3.09091
5	5	5	5	5	5	5	3	2	3	4	4	4	4	4	2	1	2	2	4	4	4	3	5	2	1	35	3	1	0	1	4	4	4	3.5	5	3.09091
5	5	5	5	5	5	4	4	1	4	4	4	4	4	4	2	2	2	2	2	4	4	4	4	5	1	43	2	0	1	0	4	4	4	3.5	5	3.09091
4	4	4	4	4	4	5	2	2	4	4	4	5	5	4	1	1	1	4	4	4	4	1	5	5	0	41	3	0	1	1	2	5	4	3.5	4	3.09091
5	5	5	4	4	4	4	3	2	4	4	4	4	2	4	2	2	2	4	4	4	4	2	4	4	1	36	3	1	1	1	2	4	4	3.5	4.5	3.09091
5	5	5	5	5	5	5	5	1	2	4	4	4	2	5	2	1	2	1	3	5	5	4	3	5	0	39	3	1	1	1	4	4	4	3.5	5	3.09091
3	4	4	4	4	4	5	3	1	5	4	3	4	2	4	3	2	2	4	4	4	3	2	5	5	1	47	2	0	1	0	3	4	4	3.5	3.83333	3.09091
5	5	5	5	5	5	5	3	2	3	4	4	4	4	4	4	2	2	2	4	4	2	2	5	7	0	58	3	1	1	1	4	3	4	3.5	5	3.09091
4	4	4	4	4	4	3	3	3	4	4	4	4	4	4	4	2	2	2	4	2	2	4	5	4	0	36	2	1	1	0	2	2	4	3.5	4	3.09091
5	5	4	2	5	4	4	4	1	4	4	4	4	4	4	2	2	2	4	4	4	2	2	4	6	1	30	2	0	0	0	3	3	4	3.5	4.16667	3.09091
4	4	4	4	4	4	4	4	2	4	4	3	4	4	4	2	2	2	2	4	4	2	4	4	4	0	19	3	1	0	1	3	4	4	3.5	4	3.09091
5	5	5	4	4	4	4	3	3	3	5	3	4	4	4	2	2	2	2	2	2	5	5	3	5	0	42	2	1	1	1	4	1	4	3.5	4.5	3.09091
5	5	5	4	5	5	4	3	2	4	4	4	4	1	5	4	2	4	1	4	4	2	2	4	2	0	40	3	1	1	1	3	2	4	3.5	4.83333	3
4	4	4	4	4	4	4	3	3	3	4	4	4	4	4	2	2	2	3	3	3	3	3	4	6	0	50	3	1	1	1	4	4	4	3.5	4	3
5	5	5	2	5	2	4	2	3	4	4	4	4	2	4	4	2	2	4	2	3	2	4	3	4	1	23	2	0	1	1	2	2	4	3.5	4	3
4	4	4	4	4	4	4	3	2	4	4	4	4	4	4	2	2	2	2	2	4	4	3	4	6	0	34	2	0	1	1	4	4	4	3.5	4	3
5	5	5	3	5	3	4	3	2	4	4	4	4	4	4	1	2	2	3	4	2	4	2	4	3	0	30	3	1	1	1	2	2	4	3.5	4.33333	2.90909
5	4	5	4	4	5	4	3	3	4	3	4	4	3	4	3	2	2	2	2	4	4	2	3	3	1	35	2	0	1	0	2	5	4	3.5	4.5	2.90909
5	5	5	5	5	2	4	3	2	4	4	4	4	2	4	2	2	2	4	2	4	2	4	4	6	0	19	3	1	0	1	3	3	4	3.5	4.5	2.90909
2	2	5	5	2	2	4	2	4	5	5	1	2	4	2	4	4	2	2	2	4	2	4	2	1	0	49	1	0	1	0	2	2	4	3.5	3	2.90909
2	4	4	3	2	3	3	4	3	4	4	3	4	4	4	2	2	2	2	4	3	3	2	4	3	1	43	2	1	1	0	3	2	4	3.5	3	2.90909
4	4	4	3	4	4	4	3	3	4	3	4	4	3	4	3	4	2	3	2	3	2	2	4	5	0	38	2	1	1	1	3	4	4	3.5	3.83333	2.90909
5	5	5	5	5	5	4	4	1	4	4	4	4	4	4	2	2	2	2	2	4	4	2	4	5	1	38	3	1	1	1	3	3	4	3.5	5	2.90909
5	5	5	4	5	4	4	2	3	4	4	4	4	2	3	2	4	4	2	4	3	2	2	3	6	1	24	3	1	0	1	4	2	4	3.5	4.66667	2.90909
5	5	4	2	3	3	5	4	1	4	4	3	3	4	4	2	1	4	4	5	2	1	2	3	2	1	28	2	0	1	1	4	3	4	3.5	3.66667	2.90909
4	4	4	4	5	4	3	4	2	4	4	4	4	2	4	2	4	2	2	4	4	2	2	4	5	0	32	2	0	1	1	3	4	4	3.5	4.16667	2.90909
5	5	5	4	5	2	5	4	3	3	4	2	5	5	5	2	2	1	2	2	5	2	1	5	1	0	33	2	0	1	0	1	2	4	3.5	4.33333	2.90909
5	5	5	5	5	5	5	2	2	4	4	4	4	1	5	4	4	2	1	1	2	5	2	3	3	1	27	3	1	1	1	4	4	4	3.5	5	2.81818
5	4	5	3	5	2	4	4	1	3	5	4	4	3	2	4	4	2	2	4	2	2	2	2	1	0	44	2	1	1	1	4	5	4	3.5	4	2.81818
1	2	4	3	1	5	5	2	1	5	5	3	4	3	2	2	3	2	4	5	2	2	2	2	1	0	41	1	0	1	0	1	2	4	3.5	2.66667	2.81818
1	4	4	5	5	1	5	3	3	4	5	1	2	4	2	2	1	1	2	4	5	4	4	4	4	1	45	2	1	1	1	3	5	4	3.5	3.33333	2.81818
4	4	4	3	4	4	4	3	3	4	4	3	4	2	4	4	2	1	4	2	5	2	1	4	2	1	60	2	1	1	0	4	2	4	3.5	3.83333	2.81818
4	4	4	4	4	4	4	4	2	4	4	3	4	4	4	4	4	2	1	2	2	2	1	4	6	1	68	3	1	1	1	3	4	4	3.5	4	2.72727
5	4	4	4	4	4	4	4	1	4	4	4	4	4	2	2	2	2	2	3	4	2	3	4	2	0	26	2	0	1	0	4	4	4	3.5	4.16667	2.72727
4	4	4	2	4	4	5	4	3	3	3	3	4	2	2	4	2	2	2	2	4	4	2	4	3	0	36	2	1	1	1	4	4	4	3.5	3.66667	2.72727
5	5	5	5	5	5	4	3	2	4	4	4	4	2	4	2	2	2	2	2	4	4	2	4	5	0	20	2	0	0	1	4	4	4	3.5	5	2.72727
4	4	4	4	4	4	5	2	1	3	5	5	4	2	4	3	3	2	2	2	2	4	2	3	3	1	43	1	0	1	0	4	4	4	3.5	4	2.72727
4	4	4	2	4	4	4	4	2	4	4	3	4	4	4	2	2	2	4	2	2	2	2	5	5	0	22	2	0	1	0	2	3	4	3.5	3.66667	2.72727
5	5	5	5	5	5	4	4	3	4	4	2	4	2	2	2	2	2	2	4	4	2	4	4	5	0	18	2	0	0	1	3	4	4	3.5	5	2.72727
4	5	5	4	4	2	4	4	1	4	4	4	2	4	4	2	2	2	4	2	2	2	3	4	2	0	38	2	1	1	1	4	2	4	3.5	4	2.63636
5	5	5	3	5	5	5	3	1	4	4	4	4	3	4	2	2	2	2	2	2	4	2	4	7	1	31	3	1	1	1	4	4	4	3.5	4.66667	2.63636
5	5	5	5	4	5	4	4	2	4	4	3	4	3	3	2	2	1	2	4	4	2	2	4	1	0	18	2	1	0	1	2	4	4	3.5	4.83333	2.63636
5	5	5	5	2	4	4	4	4	3	3	3	4	4	5	2	2	1	2	2	4	2	1	5	3	0	19	3	0	0	1	4	4	4	3.5	4.33333	2.63636
5	5	5	5	5	5	4	2	2	4	4	5	5	4	4	2	2	2	2	2	2	2	2	5	1	0	36	3	1	1	1	3	2	4	3.5	5	2.63636
5	5	5	2	2	1	5	5	1	4	5	1	4	4	3	2	2	2	2	2	2	4	2	4	6	1	47	3	1	1	1	4	4	4	3.5	3.33333	2.63636
4	4	4	4	4	4	4	4	1	4	4	4	2	3	2	2	2	2	2	4	4	4	2	4	6	1	64	2	1	1	1	4	4	4	3.5	4	2.63636
4	4	4	4	4	4	4	3	2	4	4	4	4	2	4	2	1	1	4	2	3	3	3	4	4	1	37	2	1	1	1	4	4	4	3.5	4	2.63636
5	5	5	2	5	4	4	3	2	4	4	4	4	4	4	2	2	1	4	3	2	2	1	4	5	0	31	2	1	1	1	2	5	4	3.5	4.33333	2.63636
4	4	4	4	4	4	4	4	2	3	4	4	4	4	3	3	3	2	2	2	2	2	2	4	5	0	25	3	1	0	1	4	4	4	3.5	4	2.63636
1	5	2	5	5	5	5	4	2	2	4	4	2	4	4	2	2	2	2	2	4	4	1	5	5	1	40	2	0	1	1	4	4	4	3.5	3.83333	2.63636
5	5	5	4	5	4	5	2	2	4	4	4	4	4	4	2	2	2	2	2	2	2	2	4	4	0	30	3	1	1	1	2	3	4	3.5	4.66667	2.54545
4	5	5	5	5	4	5	3	1	3	5	4	4	2	4	2	2	2	2	2	2	4	2	4	4	0	35	3	1	1	1	4	4	4	3.5	4.66667	2.54545
5	5	5	5	2	2	4	4	4	4	4	1	2	2	2	2	2	2	2	2	4	4	4	3	5	0	67	2	1	1	1	3	4	4	3.5	4	2.54545
5	5	5	4	5	5	5	2	2	4	4	4	2	4	4	2	1	1	1	1	4	4	4	4	5	1	38	3	1	1	1	4	5	4	3.5	4.83333	2.54545
5	5	5	5	5	5	4	4	2	3	4	4	2	4	2	4	4	2	2	2	2	2	2	5	7	0	26	3	0	1	0	4	4	4	3.5	5	2.54545
5	5	5	5	5	5	4	4	2	4	4	3	3	4	3	2	2	2	2	4	2	2	2	5	5	1	28	2	0	1	0	4	4	4	3.5	5	2.54545
5	5	5	5	4	4	4	4	2	4	4	3	4	2	3	3	3	2	3	2	2	2	2	4	5	0	52	3	1	1	1	3	4	4	3.5	4.66667	2.54545
5	5	5	5	5	5	4	3	2	4	4	4	4	4	2	2	2	2	2	4	2	2	2	5	6	0	23	3	1	0	1	4	4	4	3.5	5	2.54545
5	5	5	5	5	3	4	3	2	4	4	4	4	4	4	2	2	1	2	4	1	1	3	5	5	1	23	3	0	0	1	3	4	4	3.5	4.66667	2.54545
4	4	4	4	4	4	4	3	2	4	4	4	4	3	4	2	2	2	2	2	2	2	2	3	7	0	40	3	1	1	1	4	4	4	3.5	4	2.45455
5	5	5	5	5	5	5	3	2	4	4	3	3	3	3	2	2	2	4	2	2	2	2	4	5	1	27	3	1	1	1	3	4	4	3.5	5	2.45455
5	5	5	5	5	5	5	2	3	4	4	3	5	4	2	2	2	2	2	2	2	2	2	2	4	0	32	3	1	1	1	4	4	4	3.5	5	2.45455
5	5	5	5	5	5	4	4	2	4	4	3	4	4	4	2	2	1	2	2	2	2	2	5	6	0	26	2	0	1	0	3	2	4	3.5	5	2.45455
5	5	5	5	5	5	4	3	3	4	4	3	2	4	3	3	3	2	2	2	2	2	2	3	2	1	27	2	0	1	0	4	4	4	3.5	5	2.45455
2	4	4	4	4	4	3	3	1	5	5	4	2	2	2	2	2	2	2	4	4	1	4	5	2	1	31	3	0	1	1	2	4	4	3.5	3.66667	2.45455
4	4	4	3	3	3	5	4	2	3	3	4	4	3	2	2	2	2	2	4	2	2	2	3	6	1	33	2	1	0	1	4	4	4	3.5	3.5	2.45455
5	5	5	4	4	4	4	3	2	4	4	4	3	4	3	2	2	2	2	2	2	2	2	3	5	0	22	3	1	1	1	3	4	4	3.5	4.5	2.36364
5	5	4	4	4	4	5	2	1	4	4	5	4	2	2	2	2	2	2	4	2	2	2	5	2	0	23	3	0	0	1	2	4	4	3.5	4.33333	2.36364
5	5	5	5	4	4	3	3	3	4	4	4	4	2	2	2	2	1	2	2	4	1	4	3	2	1	38	3	1	1	1	4	4	4	3.5	4.66667	2.36364
4	4	4	4	4	4	4	3	3	4	4	3	4	4	2	2	2	2	2	2	2	2	2	4	5	1	37	3	1	1	1	4	4	4	3.5	4	2.36364
5	5	5	5	5	5	4	1	1	5	5	5	2	2	3	4	3	2	2	2	2	2	2	4	5	1	68	3	1	1	1	3	2	4	3.5	5	2.36364
5	5	4	5	4	5	4	3	2	4	4	4	4	2	2	2	2	2	2	2	4	2	2	4	5	1	32	3	1	0	1	3	3	4	3.5	4.66667	2.36364
4	4	4	4	4	4	5	3	1	2	5	5	3	3	2	2	2	2	3	2	2	3	2	5	4	0	45	2	1	1	1	4	5	4	3.5	4	2.36364
5	5	5	2	3	4	4	2	2	4	4	5	4	4	5	1	1	1	2	1	5	1	1	4	5	0	38	2	0	1	1	3	4	4	3.5	4	2.36364
5	2	5	3	3	5	4	4	3	4	3	3	4	5	2	1	1	1	1	1	4	4	1	4	2	1	49	2	1	1	1	1	1	4	3.5	3.83333	2.27273
5	5	4	5	4	5	4	3	1	5	4	4	3	4	2	1	2	2	4	2	2	2	1	3	6	1	64	3	1	1	1	3	2	4	3.5	4.66667	2.27273
5	5	5	5	5	5	4	4	2	3	4	4	2	1	2	1	1	2	4	4	4	2	2	4	3	1	23	2	1	0	1	3	2	4	3.5	5	2.27273
2	4	3	3	2	4	5	4	2	4	2	4	4	3	3	2	2	2	2	2	2	2	1	4	5	0	36	2	1	1	1	2	2	4	3.5	3	2.27273
5	5	5	5	5	5	5	3	1	4	4	4	2	2	3	2	2	2	4	2	2	2	2	3	5	0	36	2	0	1	0	3	4	4	3.5	5	2.27273
4	4	4	4	4	1	5	2	2	5	5	2	2	2	2	4	2	2	2	2	2	2	2	4	6	1	60	3	1	1	1	4	4	4	3.5	3.5	2.18182
5	5	5	5	5	5	5	3	2	4	3	4	3	4	2	2	1	1	2	2	2	3	2	4	4	0	39	3	1	1	1	4	3	4	3.5	5	2.18182
5	5	5	5	5	5	4	3	2	4	4	4	4	2	2	2	2	2	2	2	2	2	2	4	6	0	36	3	1	1	1	4	4	4	3.5	5	2.18182
5	5	4	4	4	5	4	2	2	4	5	4	4	2	4	2	2	2	2	1	2	1	2	5	6	1	21	3	1	0	1	4	4	4	3.5	4.5	2.18182
5	5	5	4	5	5	5	3	1	4	4	4	5	1	4	1	1	1	1	1	2	5	1	3	1	1	56	2	1	1	1	1	2	4	3.5	4.83333	2.09091
5	5	5	5	5	5	4	5	1	3	4	4	2	2	1	1	1	1	2	2	4	4	2	5	3	1	72	3	1	1	1	4	4	4	3.5	5	2
5	5	5	5	5	5	5	3	1	4	4	4	2	2	2	2	2	2	2	2	2	2	2	4	5	0	66	2	1	1	1	4	4	4	3.5	5	2
4	4	4	4	4	4	4	2	3	4	4	4	2	2	2	2	2	2	2	2	2	2	2	3	5	0	35	3	1	1	1	3	1	4	3.5	4	2
5	5	5	3	4	4	4	3	1	3	5	5	2	3	4	1	1	1	1	2	2	2	1	4	6	1	33	2	1	0	1	4	3	4	3.5	4.33333	1.81818
4	4	4	4	4	4	4	3	3	3	4	4	2	2	2	1	1	2	1	2	2	2	1	4	5	0	38	2	0	1	0	5	3	4	3.5	4	1.63636
5	5	5	4	2	4	4	4	1	4	4	4	3	2	4	1	1	1	1	1	1	1	1	3	4	1	61	2	1	1	1	1	5	4	3.5	4.16667	1.54545
5	5	5	5	5	4	5	2	2	3	4	5	3	1	2	1	1	4	1	1	1	1	1	4	5	0	46	2	0	1	1	4	4	4	3.5	4.83333	1.54545
5	5	5	5	5	5	2	2	2	5	5	5	2	1	1	1	1	1	1	1	1	1	1	3	5	1	30	3	1	1	1	4	4	4	3.5	5	1.09091
5	5	5	5	5	5	5	5	2	5	5	5	5	5	5	5	5	4	5	4	5	5	5	4	6	0	23	3	1	0	1	2	4	5	4.5	5	4.81818
5	5	5	5	5	5	5	5	3	5	5	4	5	5	4	5	5	4	4	5	5	5	5	5	5	1	21	3	1	0	1	2	5	5	4.5	5	4.72727
5	5	5	2	5	5	5	3	4	5	5	5	3	5	4	4	2	1	5	5	5	2	1	4	1	0	49	2	1	1	1	1	3	5	4.5	4.5	3.36364
5	5	5	4	4	5	5	5	2	5	5	5	4	4	4	2	2	2	2	2	4	2	2	4	8	0	46	3	1	0	1	4	5	5	4.5	4.66667	2.72727
5	5	5	5	5	5	5	5	3	5	4	5	4	4	4	1	1	1	2	2	4	2	2	5	4	0	22	3	1	0	1	4	3	5	4.5	5	2.45455
2	2	2	2	2	2	2	1	1	2	1	1	2	2	2	2	2	2	2	2	2	2	2	1	3	0	48	1	0	1	0	5	4	2	1.33333	2	2
2	2	2	2	2	2	1	1	1	1	2	2	2	2	2	2	2	2	1	1	1	1	1	3	2	1	42	1	0	1	0	2	2	2	1.33333	2	1.54545
4	2	2	3	1	1	1	1	1	3	1	1	1	4	1	1	1	1	1	1	1	1	1	2	3	0	53	2	1	1	1	1	3	2	1.33333	2.16667	1.27273
1	1	1	1	1	1	2	1	1	2	1	1	2	1	1	1	1	1	1	1	1	1	1	1	2	0	39	1	0	0	1	4	3	2	1.33333	1	1.09091
1	4	1	5	1	1	2	1	1	1	2	1	1	1	1	1	1	1	1	1	1	1	1	4	6	0	55	2	0	1	0	2	5	2	1.33333	2.16667	1
5	2	5	2	4	3	1	3	1	4	4	1	3	4	3	3	3	3	3	3	4	3	2	3	3	0	54	2	1	1	1	4	4	3	2.33333	3.5	3.09091
2	2	3	3	3	3	3	2	2	2	2	3	3	3	3	3	3	3	3	3	3	3	3	2	2	0	42	2	1	1	1	1	2	3	2.33333	2.66667	3
4	4	2	4	4	4	2	2	2	3	3	2	4	4	4	2	2	2	2	4	2	2	2	3	5	1	59	3	1	1	1	4	4	3	2.33333	3.66667	2.72727
5	5	3	5	2	3	5	2	2	2	2	1	4	2	4	3	3	2	1	1	4	4	2	4	4	0	56	2	1	1	1	2	4	3	2.33333	3.83333	2.72727
4	4	3	3	2	3	3	2	2	3	3	1	4	3	3	2	2	2	3	3	3	3	2	4	4	1	56	1	0	1	1	2	2	3	2.33333	3.16667	2.72727
2	4	4	2	4	3	3	2	1	3	4	1	4	4	4	2	1	4	2	2	3	2	2	2	5	1	55	2	1	1	1	4	2	3	2.33333	3.16667	2.72727
4	4	2	4	2	4	3	3	1	2	3	2	4	4	4	2	2	2	2	2	2	2	2	3	4	1	46	2	0	1	0	4	4	3	2.33333	3.33333	2.54545
4	2	2	3	2	3	4	1	1	3	3	2	2	2	2	2	2	2	2	2	3	3	2	3	4	0	57	2	1	1	1	2	3	3	2.33333	2.66667	2.18182
2	2	2	4	2	2	3	2	2	2	4	1	2	2	3	3	2	2	2	2	2	2	2	2	3	1	44	2	1	1	1	2	3	3	2.33333	2.33333	2.18182
2	2	4	4	4	2	3	1	1	3	5	1	2	4	2	2	2	2	2	2	2	2	2	3	5	1	48	2	0	1	0	4	3	3	2.33333	3	2.18182
4	4	2	3	3	3	1	1	1	5	5	1	4	2	4	1	1	1	2	2	2	2	2	3	4	0	58	2	1	1	1	2	2	3	2.33333	3.16667	2.09091
4	4	4	3	2	2	4	4	1	1	3	1	2	2	2	2	2	2	2	2	2	2	2	4	5	0	58	3	1	1	1	2	2	3	2.33333	3.16667	2
5	2	4	3	3	3	2	3	2	3	3	1	3	4	2	1	1	1	1	1	1	1	1	4	4	1	63	2	1	1	1	2	4	3	2.33333	3.33333	1.54545
4	4	4	2	4	4	4	2	1	1	3	3	2	2	2	1	1	1	1	1	1	1	1	5	5	1	31	2	0	1	1	4	4	3	2.33333	3.66667	1.27273
5	5	5	5	5	1	4	1	1	3	4	1	1	1	1	1	1	1	1	1	1	1	1	1	3	1	60	2	1	1	1	2	3	3	2.33333	4.33333	1
5	2	2	4	2	2	3	1	1	3	5	1	1	1	1	1	1	1	1	1	1	1	1	2	4	0	64	2	1	0	1	4	4	3	2.33333	2.83333	1
1	1	5	4	4	4	3	3	1	1	3	3	1	1	1	1	1	1	1	1	1	1	1	2	1	1	40	1	0	1	0	1	4	3	2.33333	3.16667	1
5	5	5	5	4	5	4	2	3	4	4	3	4	5	5	4	5	5	4	4	4	5	4	4	5	1	38	3	1	1	1	4	4	4	3.33333	4.83333	4.45455
5	5	5	5	5	5	4	3	1	4	4	4	5	5	5	2	2	2	5	5	5	5	5	4	3	0	30	3	1	1	1	2	4	4	3.33333	5	4.18182
5	5	5	5	3	2	5	2	1	4	4	4	5	5	5	5	5	2	2	4	4	4	4	4	5	1	39	3	1	1	1	3	2	4	3.33333	4.16667	4.09091
5	5	5	5	5	5	5	4	1	3	4	3	4	4	4	4	4	4	4	4	4	4	4	4	3	1	34	1	0	1	0	2	2	4	3.33333	5	4
5	5	5	3	5	5	5	2	2	2	5	4	4	2	4	4	4	4	2	4	5	5	5	4	5	0	29	2	0	1	0	3	4	4	3.33333	4.66667	3.90909
4	4	4	4	4	4	4	4	2	2	4	4	4	4	4	4	4	4	4	2	5	4	3	4	5	1	54	3	1	1	1	1	2	4	3.33333	4	3.81818
4	4	4	4	4	4	4	3	3	4	4	2	4	4	4	4	4	2	4	4	4	4	4	4	6	1	54	2	0	1	0	3	2	4	3.33333	4	3.81818
5	5	5	5	5	5	4	3	2	3	4	4	5	4	5	3	3	2	4	4	4	4	3	4	3	1	39	3	1	1	1	3	3	4	3.33333	5	3.72727
4	4	4	4	4	4	2	3	3	4	4	4	4	4	4	4	4	3	4	4	4	3	3	4	5	1	30	3	0	0	0	2	4	4	3.33333	4	3.72727
5	5	5	5	5	5	4	3	1	4	4	4	5	5	4	4	1	2	4	4	4	4	4	3	5	0	33	2	1	1	1	3	2	4	3.33333	5	3.72727
5	5	5	4	4	4	5	2	2	2	4	5	5	5	5	2	2	2	4	3	5	4	4	1	2	1	43	2	0	1	1	2	4	4	3.33333	4.5	3.72727
5	5	5	4	5	4	3	3	2	4	4	4	4	4	4	4	4	2	4	4	4	4	2	3	5	1	35	3	1	1	0	4	4	4	3.33333	4.66667	3.63636
5	5	5	3	5	5	4	2	2	4	4	4	5	4	4	4	4	2	3	4	3	4	3	4	5	1	38	1	1	1	1	4	4	4	3.33333	4.66667	3.63636
5	5	5	4	4	5	4	4	2	4	3	3	4	5	5	4	2	2	4	2	3	4	4	5	3	0	22	3	1	1	1	4	4	4	3.33333	4.66667	3.54545
2	4	4	3	3	2	5	3	2	4	4	2	5	5	5	3	1	1	4	4	4	4	3	3	8	1	60	2	1	0	1	3	3	4	3.33333	3	3.54545
5	5	5	1	3	3	4	3	2	4	4	3	4	3	4	4	4	2	3	4	4	4	3	5	6	1	40	2	1	1	1	2	4	4	3.33333	3.66667	3.54545
5	5	5	5	5	4	4	2	2	4	4	4	5	2	4	2	2	2	3	4	5	5	4	4	5	0	24	2	1	1	1	2	4	4	3.33333	4.83333	3.45455
5	5	5	5	5	5	4	3	1	4	4	4	5	5	5	2	1	2	4	2	4	4	4	3	5	0	28	3	1	0	1	1	2	4	3.33333	5	3.45455
5	4	4	4	2	2	5	2	2	4	4	3	4	4	4	2	2	2	4	4	4	4	4	2	4	1	49	2	1	1	1	3	2	4	3.33333	3.5	3.45455
5	5	5	5	5	5	4	3	1	4	4	4	4	4	3	4	3	3	3	3	4	3	3	5	5	1	21	3	0	0	1	2	3	4	3.33333	5	3.36364
5	5	4	4	4	5	5	3	2	4	3	3	4	4	4	4	2	2	4	4	2	2	4	4	5	1	23	3	1	0	1	2	4	4	3.33333	4.5	3.27273
5	5	5	5	5	5	4	3	2	3	4	4	4	4	4	4	2	2	4	4	4	2	2	5	7	1	35	3	1	1	1	4	4	4	3.33333	5	3.27273
4	4	4	4	4	4	4	3	2	3	4	4	4	4	4	4	2	2	4	2	4	4	2	4	7	0	24	3	1	0	1	3	4	4	3.33333	4	3.27273
4	5	5	4	5	4	4	3	2	4	4	3	4	2	4	3	3	4	3	4	3	2	4	4	4	0	19	2	0	0	0	3	4	4	3.33333	4.5	3.27273
4	4	4	2	4	4	4	3	2	3	4	4	3	4	4	4	3	2	2	4	4	3	2	4	6	0	42	3	1	1	1	3	3	4	3.33333	3.66667	3.18182
5	5	5	5	5	5	4	1	2	5	5	3	5	2	2	4	4	2	2	2	4	2	5	5	4	1	18	3	1	0	1	2	2	4	3.33333	5	3.09091
5	5	5	4	3	4	4	4	3	4	2	3	5	2	4	4	2	2	2	2	2	4	5	4	1	0	36	2	1	1	1	3	2	4	3.33333	4.33333	3.09091
4	4	4	4	4	4	4	4	3	3	2	4	4	4	4	4	2	4	4	2	2	2	2	4	6	1	31	2	0	1	1	2	2	4	3.33333	4	3.09091
5	5	5	2	4	1	4	4	1	5	4	2	5	3	5	4	1	1	1	4	4	4	2	5	1	1	40	2	0	1	1	4	4	4	3.33333	3.66667	3.09091
4	5	4	4	4	4	5	4	2	5	2	2	4	4	3	4	3	3	3	3	2	2	3	4	5	0	35	1	0	1	0	2	3	4	3.33333	4.16667	3.09091
4	4	4	4	4	2	4	4	2	4	4	2	2	3	3	3	3	3	3	3	3	4	4	3	1	1	48	1	0	1	1	4	4	4	3.33333	3.66667	3.09091
5	5	5	5	5	5	3	3	4	3	4	3	4	4	4	2	2	2	4	4	4	2	2	2	5	0	28	2	0	1	0	3	2	4	3.33333	5	3.09091
5	5	5	5	5	5	4	3	2	3	4	4	4	4	4	3	2	2	2	2	4	4	2	5	7	0	35	3	1	0	1	4	1	4	3.33333	5	3
5	5	5	2	2	5	4	2	2	4	4	4	4	4	4	2	2	2	2	4	4	4	1	4	3	0	30	2	0	1	1	3	4	4	3.33333	4	3
4	4	4	4	4	4	4	4	2	4	3	3	4	4	3	2	2	2	2	4	4	4	2	3	5	1	52	3	1	1	1	4	4	4	3.33333	4	3
5	5	5	5	5	5	4	2	3	3	4	4	4	4	4	3	4	2	2	2	2	4	2	4	5	0	32	3	1	1	1	2	4	4	3.33333	5	3
2	5	5	4	4	4	4	3	2	4	4	3	4	4	4	4	4	2	2	2	2	4	1	5	5	0	29	2	0	1	0	1	2	4	3.33333	4	3
4	4	3	2	4	4	4	3	2	4	4	3	3	3	3	4	3	3	3	2	2	4	3	4	5	0	61	2	1	1	1	2	4	4	3.33333	3.5	3
5	5	5	4	4	3	4	4	2	4	2	4	2	4	4	2	2	3	2	4	4	4	2	4	1	1	27	3	1	0	1	4	4	4	3.33333	4.33333	3
4	5	5	4	4	4	4	2	2	4	4	4	5	3	5	4	1	1	2	4	3	4	1	5	5	0	23	2	0	1	1	4	5	4	3.33333	4.33333	3
5	5	5	5	5	5	4	3	2	4	3	4	2	2	2	3	4	3	2	4	4	4	3	4	5	0	22	3	1	0	1	4	4	4	3.33333	5	3
4	4	4	2	4	4	4	3	2	4	4	3	4	2	4	2	2	2	4	2	4	2	4	3	4	0	23	2	0	0	1	4	3	4	3.33333	3.66667	2.90909
4	4	4	4	4	4	4	3	2	3	4	4	5	5	5	2	2	2	2	2	2	4	1	4	8	0	63	3	1	0	1	4	4	4	3.33333	4	2.90909
2	4	4	2	4	4	3	2	4	4	3	4	4	4	4	2	2	2	2	4	4	2	2	4	5	0	47	2	1	1	1	4	4	4	3.33333	3.33333	2.90909
4	4	4	4	4	4	4	3	2	4	4	3	2	3	4	4	2	2	2	4	5	2	2	4	4	1	60	2	1	1	1	4	4	4	3.33333	4	2.90909
4	4	4	4	4	4	5	3	3	3	4	2	4	4	4	2	2	2	2	2	4	4	2	5	5	0	35	2	0	0	1	4	4	4	3.33333	4	2.90909
4	4	4	4	4	4	4	3	2	4	4	3	4	4	4	4	2	2	2	2	2	4	2	3	2	0	44	2	1	1	1	4	4	4	3.33333	4	2.90909
5	5	5	5	5	5	4	3	3	2	4	4	4	4	2	2	2	3	3	3	3	3	3	5	5	0	43	3	1	1	1	4	4	4	3.33333	5	2.90909
5	5	5	3	5	4	4	4	3	3	4	2	5	5	4	2	1	1	4	1	4	4	1	2	4	1	53	2	1	1	1	3	2	4	3.33333	4.5	2.90909
4	5	5	4	4	5	4	2	1	4	5	4	4	4	3	4	4	1	1	2	1	4	4	4	3	1	19	2	0	0	1	2	3	4	3.33333	4.5	2.90909
5	5	5	5	3	4	4	2	3	3	4	4	2	4	3	2	2	3	3	3	3	4	3	4	5	0	43	3	1	1	1	3	4	4	3.33333	4.5	2.90909
5	5	5	4	5	5	5	3	2	4	3	3	4	3	3	3	2	3	2	2	4	4	2	4	3	1	22	3	0	0	1	3	4	4	3.33333	4.83333	2.90909
5	5	5	5	5	2	3	3	3	4	4	3	2	4	2	2	2	2	2	4	4	4	4	4	5	0	43	2	0	1	0	2	5	4	3.33333	4.5	2.90909
5	5	5	5	5	5	4	3	2	4	4	3	4	2	4	4	2	2	2	4	2	4	1	3	5	0	46	3	1	1	1	3	2	4	3.33333	5	2.81818
2	2	4	4	4	4	4	4	2	3	4	3	4	4	4	4	3	2	2	2	2	2	2	3	5	1	47	2	0	1	0	4	4	4	3.33333	3.33333	2.81818
5	5	4	4	4	4	4	4	2	3	3	4	4	4	4	2	1	1	1	4	4	4	2	4	6	0	25	3	0	0	1	4	4	4	3.33333	4.33333	2.81818
4	4	4	4	4	5	3	3	3	4	4	3	4	4	4	5	1	1	4	2	2	2	2	4	8	0	46	2	1	1	1	4	4	4	3.33333	4.16667	2.81818
4	4	3	4	2	4	4	4	2	3	4	3	4	2	3	2	2	2	4	4	2	4	2	4	5	1	28	2	0	1	0	3	4	4	3.33333	3.5	2.81818
5	5	5	5	5	5	4	2	2	4	4	4	4	3	4	3	3	3	2	2	2	2	2	5	6	0	39	3	1	1	1	3	4	4	3.33333	5	2.72727
5	5	5	5	5	5	4	3	1	4	4	4	4	2	4	2	2	2	2	2	4	4	2	2	5	0	38	3	1	1	1	4	3	4	3.33333	5	2.72727
5	5	5	5	5	5	4	2	1	5	4	4	3	3	2	2	2	2	3	3	3	3	4	5	5	1	30	2	0	1	0	3	4	4	3.33333	5	2.72727
5	5	5	4	3	4	5	2	1	3	5	4	4	2	4	3	3	2	2	2	3	3	2	5	6	1	44	2	1	1	1	4	3	4	3.33333	4.33333	2.72727
5	5	4	4	4	4	4	4	2	3	4	3	2	2	3	2	2	2	2	4	3	4	4	3	4	1	45	2	1	1	1	4	4	4	3.33333	4.33333	2.72727
5	5	5	5	5	5	5	2	3	4	3	3	5	2	2	2	2	2	2	2	4	2	5	4	1	0	18	2	0	0	1	2	4	4	3.33333	5	2.72727
5	5	5	4	5	4	4	3	2	4	4	3	4	4	4	2	2	2	3	2	2	2	2	3	5	1	23	3	1	0	1	2	4	4	3.33333	4.66667	2.63636
5	5	5	4	4	4	3	2	3	4	4	4	2	2	4	4	1	1	1	4	4	4	2	4	5	1	26	3	1	1	1	4	4	4	3.33333	4.5	2.63636
4	4	4	3	4	3	4	3	2	3	4	4	5	3	3	2	2	2	2	2	2	4	2	4	6	1	37	3	1	1	1	4	4	4	3.33333	3.66667	2.63636
5	5	5	5	5	5	4	4	2	3	4	3	4	4	4	4	3	1	4	2	1	1	1	5	6	0	26	2	0	1	0	2	1	4	3.33333	5	2.63636
5	5	5	3	5	2	4	4	2	2	4	4	4	3	4	4	1	1	1	1	5	4	1	4	6	0	36	3	1	1	1	1	4	4	3.33333	4.16667	2.63636
4	4	4	3	4	4	4	3	2	3	4	4	3	2	4	2	2	2	2	2	4	4	2	5	6	1	45	3	1	1	1	3	2	4	3.33333	3.83333	2.63636
4	5	4	4	5	5	5	4	1	4	4	2	2	4	4	2	3	2	2	2	4	2	2	4	3	0	40	2	1	1	1	1	2	4	3.33333	4.5	2.63636
5	4	5	5	4	2	5	2	1	4	4	4	4	5	5	1	3	1	1	1	1	4	2	4	4	0	54	3	1	1	1	4	4	4	3.33333	4.16667	2.54545
5	5	5	5	4	5	4	3	1	4	5	3	2	2	3	4	3	3	1	2	4	2	2	3	3	1	61	2	1	1	1	3	3	4	3.33333	4.83333	2.54545
4	5	4	4	4	4	3	4	2	3	4	4	4	4	4	2	2	2	3	2	2	2	1	3	4	0	56	3	1	1	1	4	4	4	3.33333	4.16667	2.54545
4	4	4	4	4	4	4	4	2	4	3	3	3	2	3	4	2	3	2	3	2	2	2	5	6	0	36	2	1	1	1	2	4	4	3.33333	4	2.54545
5	2	2	2	2	4	5	4	1	3	4	3	4	5	4	2	2	1	2	2	2	2	2	2	5	0	43	1	0	1	1	2	4	4	3.33333	2.83333	2.54545
5	5	4	4	4	4	5	3	1	5	3	3	4	2	4	2	2	2	2	4	2	2	2	4	3	0	42	1	0	1	0	4	2	4	3.33333	4.33333	2.54545
5	5	4	4	3	4	4	3	2	4	4	3	4	2	3	2	2	2	2	3	3	2	3	4	8	0	39	3	1	1	1	4	3	4	3.33333	4.16667	2.54545
4	2	4	4	4	4	4	4	2	2	4	4	2	4	2	4	4	2	2	2	2	2	2	4	6	0	56	2	1	0	1	2	4	4	3.33333	3.66667	2.54545
4	4	4	4	2	4	4	2	2	4	4	4	2	2	3	2	2	2	2	2	4	4	3	5	7	1	36	3	1	1	1	5	2	4	3.33333	3.66667	2.54545
2	4	4	4	4	4	4	3	3	4	4	2	5	5	2	2	2	2	2	2	2	2	2	5	6	0	51	1	0	1	1	2	4	4	3.33333	3.66667	2.54545
4	4	4	4	4	4	4	3	2	3	4	4	4	4	4	2	2	2	2	2	2	2	2	3	8	1	48	1	0	1	1	4	2	4	3.33333	4	2.54545
4	4	4	4	4	4	4	4	2	4	4	2	4	3	3	3	3	3	2	2	1	2	2	5	1	0	26	3	0	0	1	2	3	4	3.33333	4	2.54545
5	5	4	2	2	5	4	3	2	4	4	3	4	4	4	2	2	2	2	2	2	2	2	5	6	0	42	2	1	1	1	4	4	4	3.33333	3.83333	2.54545
4	5	5	5	5	5	4	4	2	4	3	3	2	2	4	2	1	1	2	2	5	4	3	4	6	0	25	3	1	0	1	2	4	4	3.33333	4.83333	2.54545
5	5	5	5	5	5	5	3	2	5	3	2	4	4	3	2	2	2	3	2	3	2	1	5	7	1	24	2	0	0	0	4	4	4	3.33333	5	2.54545
5	5	5	5	5	5	5	2	1	3	5	4	5	2	2	2	2	2	4	2	2	2	2	5	5	1	35	3	1	1	1	2	5	4	3.33333	5	2.45455
5	5	5	5	5	5	4	3	1	4	4	4	4	2	2	2	2	2	3	4	2	2	2	3	8	0	48	3	1	1	1	2	4	4	3.33333	5	2.45455
5	5	5	5	5	5	3	2	3	4	4	4	4	4	4	4	1	1	5	1	1	1	1	4	3	0	36	3	1	1	1	2	3	4	3.33333	5	2.45455
5	5	4	4	4	4	4	3	2	4	3	4	4	4	4	2	1	1	2	2	1	4	2	4	3	1	23	3	1	0	1	3	2	4	3.33333	4.33333	2.45455
5	5	5	4	5	4	4	4	2	2	4	4	4	3	3	2	2	2	2	2	2	2	3	4	7	1	47	2	1	1	1	3	4	4	3.33333	4.66667	2.45455
5	5	5	3	5	2	4	3	2	4	3	4	4	3	4	2	2	2	2	2	2	2	2	3	4	0	39	3	1	1	1	3	3	4	3.33333	4.16667	2.45455
2	4	4	4	4	4	4	3	2	4	4	3	4	4	2	2	2	2	2	2	2	3	2	2	4	0	47	2	1	1	1	2	3	4	3.33333	3.66667	2.45455
4	4	3	3	3	4	4	3	2	4	3	4	4	3	3	2	2	2	2	2	2	2	2	4	5	0	31	3	1	1	1	4	4	4	3.33333	3.5	2.36364
5	5	4	4	3	3	5	3	2	3	4	3	4	3	4	2	2	2	2	2	2	2	1	4	5	0	47	2	1	1	1	4	4	4	3.33333	4	2.36364
5	5	5	5	5	5	4	2	1	4	4	5	5	3	3	3	1	1	1	1	1	4	3	5	7	1	25	3	1	0	1	3	1	4	3.33333	5	2.36364
5	5	5	5	5	5	5	2	2	3	4	4	2	2	2	2	2	2	2	2	4	4	2	5	8	0	34	3	0	1	0	3	4	4	3.33333	5	2.36364
5	5	5	5	5	5	2	4	2	4	4	4	4	4	2	2	2	2	2	2	2	2	2	5	6	1	22	2	0	1	1	4	4	4	3.33333	5	2.36364
5	5	5	5	5	5	4	4	2	2	4	4	2	3	4	2	2	2	2	2	2	2	2	4	6	1	24	3	1	0	1	4	3	4	3.33333	5	2.27273
5	5	5	5	5	5	4	3	2	4	4	3	4	2	4	1	1	1	1	1	2	4	4	4	5	1	48	2	1	0	1	4	4	4	3.33333	5	2.27273
4	3	3	3	4	4	2	3	3	4	4	4	3	3	2	2	2	1	3	3	2	2	2	3	5	0	73	2	1	1	1	4	4	4	3.33333	3.5	2.27273
4	4	4	3	4	4	4	4	1	3	4	4	4	3	4	2	1	2	2	2	2	2	1	5	5	1	35	2	0	1	1	4	4	4	3.33333	3.83333	2.27273
5	5	5	5	5	5	4	3	2	3	4	4	2	3	2	3	2	1	3	2	3	1	2	3	4	1	25	2	0	0	0	4	3	4	3.33333	5	2.18182
4	4	4	4	4	4	5	4	1	3	3	4	4	3	4	1	1	1	3	1	1	4	1	4	5	1	45	3	1	1	1	2	4	4	3.33333	4	2.18182
4	4	4	4	4	4	4	4	1	3	4	4	5	2	2	2	2	1	2	2	2	2	2	2	1	1	75	2	1	1	1	4	5	4	3.33333	4	2.18182
4	4	4	4	4	4	4	3	2	4	4	3	4	2	2	2	2	2	2	2	2	2	2	3	2	0	32	1	0	1	1	3	2	4	3.33333	4	2.18182
5	5	5	5	5	5	4	4	3	3	3	3	2	4	2	2	2	2	2	2	2	2	2	5	6	0	32	3	0	1	0	3	4	4	3.33333	5	2.18182
5	5	5	5	5	5	4	2	3	3	4	4	2	2	4	2	2	2	2	2	2	2	2	4	4	1	46	3	1	1	1	4	4	4	3.33333	5	2.18182
4	4	3	3	3	2	2	3	3	4	4	4	4	3	3	3	2	2	2	2	1	1	1	2	3	1	74	2	1	1	1	2	2	4	3.33333	3.16667	2.18182
5	5	5	5	5	5	4	4	2	2	4	4	2	2	4	2	2	2	2	2	2	2	2	4	6	0	30	3	1	1	1	3	4	4	3.33333	5	2.18182
5	5	5	5	5	5	3	4	2	4	4	3	4	4	2	2	2	2	2	2	1	1	1	4	5	1	43	3	1	1	1	4	4	4	3.33333	5	2.09091
4	5	5	5	5	5	4	3	3	3	3	4	4	4	2	2	1	1	2	2	2	2	1	3	6	0	32	2	0	1	0	3	4	4	3.33333	4.83333	2.09091
5	5	5	5	5	5	5	3	4	4	3	1	4	4	4	1	1	1	1	1	2	1	2	4	4	1	36	2	0	1	0	4	4	4	3.33333	5	2
4	4	4	4	4	4	2	4	3	3	4	4	4	4	4	1	1	1	2	1	2	1	1	4	5	1	34	1	0	1	0	2	2	4	3.33333	4	2
3	4	3	4	2	4	4	3	2	4	4	3	2	2	2	2	2	2	2	2	2	2	2	5	4	0	49	1	1	1	1	2	2	4	3.33333	3.33333	2
5	5	5	4	4	4	4	4	1	3	4	4	3	4	3	1	1	1	1	1	1	4	1	5	5	0	32	3	1	1	1	2	3	4	3.33333	4.5	1.90909
4	4	4	2	4	2	4	3	3	3	3	4	2	2	1	1	1	1	1	1	5	5	1	5	5	1	40	2	1	1	1	4	5	4	3.33333	3.33333	1.90909
4	4	4	4	4	5	4	4	2	4	4	2	1	1	2	4	1	1	1	1	4	2	2	3	5	0	54	3	1	1	1	4	3	4	3.33333	4.16667	1.81818
5	5	5	5	5	5	3	3	2	4	4	4	2	3	3	2	2	2	1	1	2	1	1	5	5	1	29	2	0	0	0	2	4	4	3.33333	5	1.81818
5	5	5	5	5	5	4	3	2	4	4	3	3	2	2	2	1	1	2	2	2	2	1	4	6	1	49	3	1	1	1	4	4	4	3.33333	5	1.81818
4	4	4	4	4	4	4	2	2	4	4	4	4	2	3	2	1	1	1	1	1	1	1	4	6	1	48	2	1	1	1	4	3	4	3.33333	4	1.63636
5	5	5	5	5	5	4	4	1	4	5	2	2	2	3	2	2	2	1	1	1	1	1	4	4	1	45	2	1	1	1	4	5	4	3.33333	5	1.63636
5	5	5	4	5	5	5	1	1	5	3	5	5	1	1	1	1	4	1	1	1	1	1	4	5	1	48	2	1	1	1	2	1	4	3.33333	4.83333	1.63636
5	4	4	4	4	5	5	3	1	4	4	3	1	3	2	1	1	1	2	1	2	2	1	4	7	0	52	2	1	1	1	4	4	4	3.33333	4.33333	1.54545
5	5	5	5	5	5	5	3	3	5	5	5	5	5	5	5	2	4	5	5	5	5	2	2	4	1	28	1	0	0	1	4	4	5	4.33333	5	4.36364
5	5	5	5	5	5	5	5	1	5	5	5	5	5	5	1	1	1	5	5	5	5	5	5	6	1	28	2	1	1	1	2	5	5	4.33333	5	3.90909
5	2	4	2	5	1	5	5	3	5	5	3	5	3	4	4	3	2	4	2	5	2	4	2	8	0	65	3	1	1	1	2	4	5	4.33333	3.16667	3.45455
5	5	5	5	5	5	5	5	3	4	5	4	3	2	4	2	4	2	2	2	4	4	2	3	7	1	61	3	1	1	1	2	2	5	4.33333	5	2.81818
5	5	5	5	5	5	4	4	3	5	5	5	5	2	4	1	1	1	1	1	5	5	1	4	1	1	31	3	1	1	1	4	4	5	4.33333	5	2.45455
5	5	5	5	5	4	5	3	3	5	5	5	3	2	5	2	2	2	2	2	2	2	2	4	3	1	26	3	0	0	1	2	2	5	4.33333	4.83333	2.36364
5	5	5	5	5	5	5	5	2	4	5	5	1	1	1	1	1	1	1	1	1	1	1	5	5	1	49	3	1	1	1	4	5	5	4.33333	5	1
2	2	2	2	2	2	2	1	1	1	1	1	4	2	2	2	2	2	2	2	2	2	2	2	2	0	39	1	0	1	0	2	2	2	1.16667	2	2.18182
1	2	1	1	1	1	2	1	1	1	1	1	4	2	2	2	2	2	2	2	2	2	2	2	3	1	51	1	0	1	1	2	3	2	1.16667	1.16667	2.18182
1	1	1	2	1	1	2	1	1	1	1	1	2	1	1	1	1	1	1	1	1	1	1	4	1	0	48	1	0	1	0	1	1	2	1.16667	1.16667	1.09091
1	1	1	1	1	1	2	1	1	1	1	1	2	1	1	1	1	1	1	1	1	1	1	2	2	1	50	1	0	1	0	2	2	2	1.16667	1	1.09091
2	2	2	3	2	4	2	2	2	3	3	1	5	2	3	4	4	2	1	4	4	4	2	1	3	1	42	2	1	1	1	2	5	3	2.16667	2.5	3.18182
3	4	3	3	3	2	2	2	1	1	4	3	4	4	3	3	3	2	2	4	2	3	3	4	1	1	48	2	1	1	1	2	4	3	2.16667	3	3
4	5	5	5	5	5	3	4	1	1	3	1	3	2	2	4	4	4	2	2	2	4	4	5	5	0	35	2	0	1	1	2	2	3	2.16667	4.83333	3
5	2	4	4	2	4	2	3	1	3	3	1	4	4	4	2	2	2	3	4	3	2	2	3	4	0	53	2	1	0	1	3	2	3	2.16667	3.5	2.90909
4	4	5	4	4	4	2	2	2	3	2	2	3	3	4	3	3	3	3	3	2	2	2	4	6	1	63	3	1	1	1	2	4	3	2.16667	4.16667	2.81818
5	5	2	3	1	4	4	2	1	1	1	4	2	4	2	2	2	2	2	2	2	4	4	3	5	0	29	3	1	1	1	2	3	3	2.16667	3.33333	2.54545
4	4	4	3	2	3	3	2	2	2	2	2	4	3	3	2	2	3	2	2	2	3	2	3	6	1	45	2	0	1	0	2	2	3	2.16667	3.33333	2.54545
2	1	2	4	2	2	1	1	2	4	4	1	4	2	4	2	2	2	3	2	2	2	2	3	3	0	62	3	1	0	1	4	4	3	2.16667	2.16667	2.45455
4	4	4	2	2	2	3	2	1	3	3	1	4	4	3	2	2	2	2	2	2	2	2	2	4	1	43	2	0	1	1	2	3	3	2.16667	3	2.45455
4	4	5	4	4	2	3	3	1	1	4	1	3	3	4	2	2	2	2	2	2	2	2	4	4	1	36	2	0	1	1	3	4	3	2.16667	3.83333	2.36364
2	1	4	4	4	4	3	3	2	1	2	2	2	2	2	2	2	2	1	1	1	1	1	4	4	0	52	1	1	0	1	2	2	3	2.16667	3.16667	1.54545
1	5	5	4	5	3	5	2	1	1	3	1	1	1	1	1	1	1	1	1	1	1	1	5	4	0	31	1	0	1	1	1	3	3	2.16667	3.83333	1
5	5	5	5	2	4	5	4	2	4	2	2	5	5	5	5	5	3	3	5	5	5	5	3	6	0	38	2	0	1	0	4	4	4	3.16667	4.33333	4.63636
5	5	4	5	4	4	5	2	1	5	2	4	4	5	4	5	5	2	4	4	5	4	5	5	5	0	29	2	0	1	0	1	1	4	3.16667	4.5	4.27273
4	5	4	4	4	4	4	2	2	4	4	3	4	4	5	4	4	4	4	4	4	4	4	3	3	0	29	2	0	1	1	3	4	4	3.16667	4.16667	4.09091
5	5	5	5	5	5	5	3	2	3	3	3	4	4	4	4	4	4	2	4	4	4	4	4	5	0	29	3	1	1	1	4	5	4	3.16667	5	3.81818
5	5	5	2	5	5	4	2	1	4	4	4	5	3	5	4	3	4	2	4	4	4	4	3	4	1	47	3	1	1	1	2	2	4	3.16667	4.5	3.81818
5	5	4	3	3	4	4	3	1	4	4	3	5	4	4	3	3	2	4	4	4	4	5	5	1	1	39	3	1	1	1	3	4	4	3.16667	4	3.81818
5	4	4	4	4	5	1	3	4	4	4	3	5	4	4	3	4	3	4	5	4	3	3	3	5	0	27	2	1	0	1	2	2	4	3.16667	4.33333	3.81818
2	2	4	4	2	4	4	2	2	4	4	3	4	4	4	4	4	2	4	4	4	4	4	4	3	0	45	2	0	1	0	4	4	4	3.16667	3	3.81818
5	5	5	3	4	4	5	1	1	4	4	4	4	4	5	4	4	2	5	2	2	4	4	4	3	1	29	3	0	1	1	2	4	4	3.16667	4.33333	3.63636
4	4	4	4	4	4	4	4	3	3	2	3	4	3	3	4	3	4	3	4	4	4	4	4	7	0	23	3	0	0	1	4	4	4	3.16667	4	3.63636
5	5	5	2	4	4	4	3	3	3	3	3	4	4	5	4	2	2	2	4	4	4	4	1	5	0	43	2	1	1	1	3	3	4	3.16667	4.16667	3.54545
2	2	5	5	5	1	3	4	3	4	4	1	4	2	4	4	2	2	5	5	4	4	2	3	4	0	53	2	1	1	1	2	4	4	3.16667	3.33333	3.45455
5	2	4	4	3	4	3	3	3	3	4	3	4	4	4	4	3	4	3	3	3	3	3	3	3	1	51	2	1	1	1	4	4	4	3.16667	3.66667	3.45455
5	5	5	5	5	5	3	1	1	5	5	4	4	4	2	4	4	4	4	4	3	3	2	4	2	1	21	3	1	0	1	4	4	4	3.16667	5	3.45455
4	4	4	3	2	4	5	5	1	4	1	3	4	3	4	4	3	3	4	3	3	4	3	4	1	0	36	2	1	1	1	3	5	4	3.16667	3.5	3.45455
4	3	3	4	2	2	4	4	2	3	3	3	5	3	4	3	3	3	3	4	4	3	3	4	3	0	41	1	0	1	1	2	2	4	3.16667	3	3.45455
5	5	5	5	5	5	4	2	1	4	5	3	4	4	4	4	2	1	5	4	4	2	4	4	3	1	27	2	0	0	0	4	2	4	3.16667	5	3.45455
4	4	4	4	4	4	4	3	2	4	4	2	3	4	3	3	3	2	4	4	4	4	4	4	1	0	24	3	0	1	0	2	2	4	3.16667	4	3.45455
3	4	2	2	3	2	4	3	2	4	3	3	4	4	5	2	3	3	3	3	3	4	3	4	1	1	51	2	1	1	1	2	2	4	3.16667	2.66667	3.36364
4	2	4	4	4	4	3	3	2	3	4	4	4	4	4	3	2	2	4	2	4	4	3	2	5	0	51	3	1	1	1	2	2	4	3.16667	3.66667	3.27273
5	5	5	5	5	5	4	3	2	3	4	3	4	4	3	3	3	3	3	4	3	3	3	4	3	1	36	2	1	1	1	3	4	4	3.16667	5	3.27273
1	5	5	4	5	4	4	3	2	3	4	3	4	4	2	4	4	2	2	4	4	4	2	1	2	1	51	2	0	1	0	4	4	4	3.16667	4	3.27273
5	5	5	5	4	5	4	2	1	2	5	5	5	2	5	5	5	2	5	4	1	1	1	4	8	1	40	3	1	1	1	4	4	4	3.16667	4.83333	3.27273
5	5	5	5	5	5	4	3	2	4	4	2	4	4	4	3	3	3	2	4	4	2	2	4	3	1	40	2	1	0	1	4	4	4	3.16667	5	3.18182
5	5	5	5	5	5	4	3	2	4	3	3	3	3	3	3	3	4	3	3	4	4	2	4	4	0	20	3	0	0	1	2	4	4	3.16667	5	3.18182
4	4	4	4	4	4	4	3	2	4	3	3	4	4	4	4	3	2	3	2	3	4	2	5	4	0	27	2	1	1	1	4	4	4	3.16667	4	3.18182
5	5	5	5	2	5	4	3	1	4	4	3	5	3	4	2	2	2	2	1	4	5	5	4	2	1	59	3	1	1	1	1	1	4	3.16667	4.5	3.18182
5	5	5	5	5	5	4	2	1	4	5	3	4	4	3	2	2	2	4	4	3	3	4	3	7	1	66	3	1	1	1	4	2	4	3.16667	5	3.18182
5	4	4	4	4	4	3	3	3	3	4	3	4	4	4	4	4	4	3	3	2	1	2	3	5	1	40	1	1	1	1	3	4	4	3.16667	4.16667	3.18182
4	4	4	4	4	4	4	2	2	4	4	3	4	4	2	4	2	2	1	4	4	4	4	3	5	1	23	3	1	1	1	4	4	4	3.16667	4	3.18182
5	5	5	2	4	5	4	1	2	4	4	4	4	4	4	2	2	2	1	4	4	4	4	4	5	0	26	2	0	1	0	2	2	4	3.16667	4.33333	3.18182
5	5	5	5	5	5	4	3	2	4	4	2	4	2	4	2	4	2	2	4	4	3	4	5	6	0	33	3	1	1	1	1	4	4	3.16667	5	3.18182
4	4	4	4	3	4	4	3	2	4	3	3	3	3	3	3	3	3	4	3	3	3	3	4	4	1	30	2	1	1	1	2	4	4	3.16667	3.83333	3.09091
5	5	5	5	5	5	5	1	2	4	5	2	4	3	4	3	3	3	3	3	2	1	5	5	7	1	35	3	1	1	1	3	4	4	3.16667	5	3.09091
5	5	5	5	5	5	5	2	1	5	3	3	5	1	5	1	1	1	4	4	4	4	4	2	3	1	28	1	0	1	0	4	5	4	3.16667	5	3.09091
5	5	5	5	5	5	4	2	1	4	4	4	5	5	5	2	2	2	2	2	4	2	2	5	5	1	27	2	0	0	1	3	2	4	3.16667	5	3
4	4	4	4	4	4	4	3	2	3	4	3	4	4	4	2	2	2	2	4	4	3	2	4	4	0	26	2	0	1	0	4	4	4	3.16667	4	3
5	5	5	4	5	4	4	3	1	4	4	3	5	4	4	2	2	3	3	4	2	2	2	5	5	1	44	1	0	1	1	2	2	4	3.16667	4.66667	3
5	5	5	5	5	5	4	3	1	4	4	3	4	4	2	4	3	2	2	4	4	2	2	5	1	0	27	2	1	1	1	4	3	4	3.16667	5	3
4	4	4	4	4	4	4	2	1	4	4	4	4	4	4	2	2	2	2	4	4	2	2	4	3	1	58	2	1	1	1	4	4	4	3.16667	4	2.90909
4	4	4	4	4	4	4	2	1	4	4	4	4	4	3	2	2	2	3	2	3	3	4	5	5	0	31	3	1	1	1	3	4	4	3.16667	4	2.90909
5	5	5	4	5	5	4	2	1	4	4	4	4	3	4	1	1	1	4	4	4	5	1	5	6	0	39	3	1	1	1	2	4	4	3.16667	4.83333	2.90909
4	4	4	4	4	4	4	4	2	4	4	1	4	4	4	3	3	3	2	2	2	2	3	4	3	0	23	2	1	0	1	4	4	4	3.16667	4	2.90909
5	5	5	5	5	5	4	2	1	4	4	4	4	4	4	2	2	2	2	4	4	2	2	4	4	1	54	2	1	1	1	4	4	4	3.16667	5	2.90909
5	5	5	5	5	5	4	3	1	3	4	4	5	2	5	2	4	2	2	4	2	2	2	3	5	1	34	2	0	0	0	3	3	4	3.16667	5	2.90909
4	4	4	4	4	3	4	3	2	3	4	3	4	3	3	3	3	3	3	2	3	3	2	5	5	1	38	2	0	1	1	4	4	4	3.16667	3.83333	2.90909
5	5	5	3	5	5	4	3	2	4	4	2	4	4	4	2	1	2	2	2	4	2	4	1	1	0	64	2	1	1	1	4	4	4	3.16667	4.66667	2.81818
1	1	1	5	5	5	5	5	1	4	3	1	4	1	5	1	1	4	1	5	4	1	4	2	2	0	47	1	0	1	0	2	4	4	3.16667	3	2.81818
2	4	2	2	2	2	4	3	1	3	4	4	4	4	4	4	4	1	2	2	2	2	2	4	7	1	45	2	0	1	0	4	4	4	3.16667	2.33333	2.81818
5	5	5	5	5	5	4	3	2	4	2	4	4	4	4	2	2	3	2	4	2	2	2	3	5	0	34	2	0	1	0	4	4	4	3.16667	5	2.81818
4	4	4	4	2	3	3	2	5	4	2	3	2	4	4	3	2	4	2	2	4	2	2	5	6	1	41	2	0	1	0	4	4	4	3.16667	3.5	2.81818
5	5	5	4	5	4	4	3	2	3	4	3	4	3	4	2	2	2	2	2	4	4	2	4	5	0	35	3	1	1	1	4	4	4	3.16667	4.66667	2.81818
4	3	4	4	4	4	3	2	2	4	4	4	4	3	3	2	2	2	2	2	4	4	2	4	4	1	41	2	1	1	1	4	4	4	3.16667	3.83333	2.72727
4	4	4	4	4	4	4	2	1	4	4	4	4	2	4	2	2	2	2	4	4	2	2	4	5	0	26	3	1	0	1	4	4	4	3.16667	4	2.72727
5	5	5	5	5	5	4	2	2	4	4	3	4	4	4	2	2	2	2	2	2	4	2	5	5	1	44	2	1	1	1	3	3	4	3.16667	5	2.72727
4	5	2	5	5	5	4	4	1	2	4	4	4	4	4	2	2	2	2	4	2	2	2	4	5	1	32	2	0	1	0	4	4	4	3.16667	4.33333	2.72727
4	4	4	4	4	4	4	2	1	4	4	4	2	2	3	2	2	4	2	4	3	4	2	4	5	1	34	3	1	1	1	4	1	4	3.16667	4	2.72727
5	5	5	5	5	5	4	2	3	3	4	3	4	4	4	2	3	2	2	2	2	2	2	5	2	0	30	3	1	1	1	2	3	4	3.16667	5	2.63636
5	1	2	2	2	3	4	3	2	3	4	3	4	2	3	2	2	2	2	2	4	4	2	3	6	0	59	2	1	1	1	4	4	4	3.16667	2.5	2.63636
5	5	5	4	4	4	3	3	3	2	4	4	4	2	3	2	2	2	1	4	4	2	3	5	4	1	48	3	1	1	1	4	4	4	3.16667	4.5	2.63636
4	4	4	4	4	4	5	3	1	2	4	4	4	2	2	2	2	1	2	4	4	4	2	4	7	0	25	3	1	1	1	3	4	4	3.16667	4	2.63636
4	4	4	4	4	4	3	3	2	4	3	4	4	4	4	2	2	2	2	2	2	2	2	5	5	1	32	3	1	1	1	4	4	4	3.16667	4	2.54545
5	5	5	4	2	2	4	2	2	4	4	3	2	4	2	2	2	2	2	2	4	4	2	4	5	1	38	3	1	1	1	3	4	4	3.16667	3.83333	2.54545
5	5	5	5	5	5	4	2	1	4	4	4	5	4	5	2	1	1	1	2	5	1	1	3	5	1	23	3	0	1	1	1	2	4	3.16667	5	2.54545
4	4	4	4	4	3	4	3	2	4	4	2	4	4	4	2	2	2	2	2	2	2	2	4	4	1	47	3	1	1	1	4	4	4	3.16667	3.83333	2.54545
5	5	5	5	5	5	5	3	1	4	3	3	4	4	4	2	2	2	2	2	2	2	2	4	5	0	29	2	0	1	1	2	2	4	3.16667	5	2.54545
5	5	5	5	5	5	4	3	2	4	3	3	4	2	2	3	3	2	2	4	2	2	2	4	5	1	24	2	0	1	0	4	4	4	3.16667	5	2.54545
4	4	4	4	4	4	4	3	2	4	4	2	4	4	4	2	2	2	2	2	2	2	2	4	3	1	45	3	1	1	1	3	4	4	3.16667	4	2.54545
5	5	5	5	5	5	4	3	1	3	4	4	4	4	4	1	1	4	2	2	2	2	2	5	5	1	28	3	1	1	1	4	4	4	3.16667	5	2.54545
2	2	2	2	4	2	4	4	2	4	4	1	4	4	2	2	2	2	2	2	2	4	2	2	5	0	53	2	1	1	1	2	2	4	3.16667	2.33333	2.54545
5	5	5	5	5	5	4	2	1	4	4	4	5	4	4	1	1	1	1	1	4	4	1	4	5	0	50	3	1	1	1	4	4	4	3.16667	5	2.45455
5	4	5	3	5	5	4	2	2	4	4	3	5	2	4	2	2	2	2	2	2	2	2	3	7	1	57	2	1	1	1	4	5	4	3.16667	4.5	2.45455
5	2	4	5	4	4	2	3	2	3	4	5	2	3	2	3	1	1	4	4	4	2	1	5	4	0	30	2	0	1	1	2	3	4	3.16667	4	2.45455
5	5	5	5	5	5	5	2	2	4	4	2	4	2	2	2	2	2	2	2	2	2	4	4	5	1	39	3	1	1	1	2	4	4	3.16667	5	2.36364
5	5	5	5	5	5	5	4	1	3	4	2	2	2	4	2	2	2	2	4	2	2	2	2	6	0	64	3	1	1	1	3	4	4	3.16667	5	2.36364
5	5	4	4	4	4	4	2	3	2	4	4	4	2	3	2	2	2	3	2	2	2	2	4	6	1	50	3	1	1	1	4	4	4	3.16667	4.33333	2.36364
4	4	4	4	4	4	3	3	3	4	3	3	2	3	3	3	3	2	2	2	2	2	2	4	6	0	46	2	1	1	1	4	2	4	3.16667	4	2.36364
5	5	5	5	5	5	4	3	1	3	4	4	4	2	4	2	2	2	2	2	2	2	2	4	6	0	43	3	1	1	1	4	4	4	3.16667	5	2.36364
4	4	4	4	4	4	4	2	3	4	3	3	4	4	3	2	2	2	2	2	2	1	2	3	5	1	40	2	0	1	1	4	4	4	3.16667	4	2.36364
4	4	4	4	4	4	4	3	2	3	4	3	2	3	3	4	2	2	2	2	3	2	1	4	4	0	35	3	1	1	1	4	4	4	3.16667	4	2.36364
5	2	5	4	4	3	4	3	1	3	4	4	5	2	3	1	1	1	2	2	4	3	1	4	5	0	66	2	1	0	1	3	4	4	3.16667	3.83333	2.27273
5	5	5	5	5	5	5	2	1	3	5	3	5	2	5	1	1	1	2	1	4	1	2	5	1	1	47	3	1	1	1	2	4	4	3.16667	5	2.27273
4	4	3	5	4	5	4	2	2	2	5	4	4	3	2	2	2	2	2	2	2	2	2	4	5	0	49	3	1	1	1	3	2	4	3.16667	4.16667	2.27273
4	4	5	5	4	4	3	4	2	3	4	3	2	4	4	3	3	3	2	1	1	1	1	3	5	0	30	2	0	1	1	2	2	4	3.16667	4.33333	2.27273
5	5	4	5	5	5	5	2	1	4	4	3	4	4	3	3	3	3	1	1	1	1	1	5	7	0	33	2	0	1	0	2	2	4	3.16667	4.83333	2.27273
2	5	5	4	4	5	4	4	2	3	3	3	4	3	2	2	2	2	2	2	2	2	2	5	7	0	19	2	0	0	0	2	3	4	3.16667	4.16667	2.27273
4	4	4	5	2	5	4	3	2	3	4	3	4	2	2	4	4	2	1	1	2	2	1	4	4	0	45	2	1	1	1	4	2	4	3.16667	4	2.27273
5	5	5	5	5	4	4	4	1	3	4	3	4	2	4	2	1	1	2	1	4	2	2	5	6	1	41	3	1	0	1	4	4	4	3.16667	4.83333	2.27273
5	5	5	4	4	5	4	3	2	3	3	4	2	2	4	2	2	2	2	2	2	2	2	3	1	0	49	2	1	1	1	2	3	4	3.16667	4.66667	2.18182
5	4	5	4	4	4	3	2	2	3	4	5	4	2	2	2	2	2	2	2	2	2	2	5	5	1	46	3	1	1	1	1	1	4	3.16667	4.33333	2.18182
4	4	4	5	4	4	4	2	1	4	4	4	4	2	2	2	2	2	2	2	2	2	2	4	5	1	40	3	1	1	1	4	4	4	3.16667	4.16667	2.18182
5	5	5	5	5	5	4	3	1	4	4	3	4	3	3	2	2	1	2	2	1	2	2	5	5	0	38	1	0	1	1	1	2	4	3.16667	5	2.18182
1	4	2	1	2	4	3	2	3	4	4	3	2	2	2	3	4	2	1	1	1	5	1	5	1	1	30	2	0	1	1	1	2	4	3.16667	2.33333	2.18182
2	1	2	3	2	1	5	4	1	4	4	1	3	4	3	2	2	1	1	2	2	2	1	4	4	1	60	2	1	1	1	2	2	4	3.16667	1.83333	2.09091
5	5	5	4	4	4	3	2	3	5	4	2	1	4	2	4	1	2	2	1	1	1	4	4	3	1	33	2	0	1	1	2	2	4	3.16667	4.5	2.09091
4	4	4	2	2	4	4	2	1	5	5	2	4	4	4	1	1	1	1	4	1	1	1	5	4	1	41	2	0	1	0	3	4	4	3.16667	3.33333	2.09091
2	4	4	4	4	1	4	3	3	3	3	3	2	3	2	2	2	2	2	2	2	2	2	5	5	1	63	3	1	1	1	2	4	4	3.16667	3.16667	2.09091
5	5	5	5	5	5	5	2	1	4	3	4	2	2	4	2	2	1	1	4	1	1	3	4	2	1	26	2	0	1	0	3	4	4	3.16667	5	2.09091
2	2	2	4	4	2	4	4	2	4	4	1	2	2	2	2	2	2	2	2	2	2	2	3	3	0	53	2	0	1	0	3	4	4	3.16667	2.66667	2
5	5	5	4	4	5	4	1	2	3	5	4	3	1	3	2	2	2	1	1	3	3	1	4	6	1	46	3	1	1	1	4	5	4	3.16667	4.66667	2
5	5	5	5	5	5	4	2	1	4	4	4	2	2	4	1	1	1	1	1	4	4	1	4	6	0	52	2	1	1	1	2	4	4	3.16667	5	2
5	5	5	5	5	5	4	3	1	3	4	4	2	2	2	2	2	2	2	2	2	2	2	4	5	1	53	3	1	1	1	4	4	4	3.16667	5	2
4	2	2	2	2	4	4	3	1	4	4	3	2	2	2	2	2	2	2	2	2	2	2	4	5	0	52	2	1	1	1	2	4	4	3.16667	2.66667	2
5	5	5	5	5	5	5	1	1	4	4	4	5	1	2	1	1	2	1	2	2	2	2	2	4	0	28	3	1	0	1	2	4	4	3.16667	5	1.90909
2	2	3	4	4	4	4	4	3	3	4	1	4	3	4	2	2	1	1	1	1	1	1	4	2	1	61	2	0	1	0	2	4	4	3.16667	3.16667	1.90909
5	5	5	5	5	5	4	3	2	2	4	4	4	2	2	1	1	1	4	2	1	1	1	5	8	1	38	2	1	1	1	2	4	4	3.16667	5	1.81818
4	4	4	4	4	4	4	3	1	4	4	3	4	4	3	1	1	1	1	1	1	1	1	4	6	0	28	2	0	1	1	2	4	4	3.16667	4	1.72727
5	5	5	5	5	5	4	3	2	3	4	3	1	2	2	2	2	1	1	1	2	2	2	2	5	1	31	3	1	1	1	4	3	4	3.16667	5	1.63636
1	5	4	2	2	5	5	2	1	3	5	3	5	1	1	1	1	1	1	1	1	1	1	4	8	1	57	2	0	1	0	3	4	4	3.16667	3.16667	1.36364
5	5	5	1	5	5	4	2	2	4	3	4	3	2	2	1	1	1	1	1	1	1	1	4	5	1	37	2	0	1	1	4	4	4	3.16667	4.33333	1.36364
1	1	1	5	4	1	5	4	1	4	4	1	1	1	1	1	1	1	1	1	1	1	1	5	6	0	45	1	0	1	1	3	3	4	3.16667	2.16667	1
5	5	5	5	5	5	5	4	3	5	3	5	5	3	4	3	2	3	4	2	4	3	4	5	5	1	20	2	1	0	1	4	4	5	4.16667	5	3.36364
5	5	5	5	5	5	5	5	2	5	5	3	3	3	3	3	3	3	2	2	4	4	2	3	5	0	52	3	1	1	1	2	4	5	4.16667	5	2.90909
4	5	4	3	3	4	5	4	3	5	5	3	5	3	3	4	3	2	4	2	2	2	1	5	3	1	43	1	0	1	0	4	4	5	4.16667	3.83333	2.81818
5	5	5	3	5	5	5	4	1	5	5	5	1	4	4	4	2	2	2	4	1	2	1	4	5	1	22	2	0	0	1	1	4	5	4.16667	4.66667	2.45455
5	5	5	5	5	5	4	5	4	4	4	4	4	4	2	2	2	2	2	2	2	2	2	5	5	0	22	3	1	0	1	2	3	5	4.16667	5	2.36364
1	1	1	1	1	1	1	1	1	1	1	1	4	4	4	2	2	1	2	4	2	2	2	2	3	0	55	2	1	1	1	2	2	2	1	1	2.63636
4	3	2	3	3	3	4	2	1	2	2	1	4	4	3	2	2	1	4	4	4	4	4	4	2	0	43	1	0	1	1	3	3	3	2	3	3.27273
2	2	2	2	2	2	2	2	2	2	2	2	4	3	3	3	3	3	3	3	3	3	3	2	3	0	52	3	1	0	1	2	4	3	2	2	3.09091
2	4	3	3	2	2	3	2	1	3	2	1	3	3	3	3	3	3	3	3	3	3	3	4	5	1	61	2	1	1	1	3	4	3	2	2.66667	3
3	3	4	4	4	4	2	2	2	2	2	2	4	2	1	4	4	2	1	1	4	5	5	5	5	0	30	2	0	1	0	2	2	3	2	3.66667	3
5	4	4	2	4	5	3	2	2	2	2	1	3	3	4	4	2	2	2	2	3	2	2	4	5	1	49	2	0	1	1	4	2	3	2	4	2.63636
1	2	1	2	2	2	3	1	1	1	5	1	4	4	4	2	2	2	2	2	3	2	2	2	2	0	53	2	0	1	1	2	2	3	2	1.66667	2.63636
5	5	5	5	5	5	3	1	1	3	2	2	4	4	4	2	2	2	2	2	2	2	2	3	3	0	40	2	0	0	1	3	2	3	2	5	2.54545
4	4	2	4	3	4	3	1	1	3	2	2	3	2	2	2	2	2	1	1	3	4	2	3	3	1	47	1	0	1	1	2	4	3	2	3.5	2.18182
2	4	4	4	4	1	2	2	2	2	2	2	2	2	2	2	2	2	2	2	2	2	3	5	3	1	40	1	0	0	1	2	2	3	2	3.16667	2.09091
2	4	2	2	2	4	2	1	2	2	4	1	4	4	2	1	1	2	1	2	1	1	1	4	4	0	41	2	0	1	1	2	4	3	2	2.66667	1.81818
1	1	2	3	1	1	3	3	1	3	1	1	1	3	4	2	1	2	1	2	1	1	1	3	6	0	48	1	0	1	0	1	1	3	2	1.5	1.72727
5	5	5	4	4	2	4	2	4	4	2	2	4	5	5	3	3	3	4	4	4	5	5	3	5	1	40	2	0	1	0	2	3	4	3	4.16667	4.09091
2	4	4	4	4	4	3	3	3	3	3	3	4	4	4	4	4	4	4	4	4	4	4	4	3	1	31	3	1	1	0	4	4	4	3	3.66667	4
4	4	4	4	4	4	4	3	2	4	3	2	5	4	4	2	4	2	4	4	5	5	5	4	5	0	35	1	0	1	0	3	1	4	3	4	4
2	5	5	4	4	4	3	3	2	3	4	3	4	4	4	4	4	4	4	4	4	4	4	2	4	0	42	1	0	1	1	2	4	4	3	4	4
5	5	5	5	4	4	3	3	3	3	3	3	4	4	4	4	4	4	4	4	4	4	4	3	4	1	22	2	0	0	1	4	4	4	3	4.66667	4
4	4	4	4	4	4	3	3	3	3	3	3	4	4	4	4	4	4	4	4	4	4	4	3	5	1	30	2	0	1	1	4	2	4	3	4	4
4	4	4	4	4	4	3	3	3	3	3	3	4	4	4	4	4	4	4	4	4	4	4	5	5	1	46	3	1	1	1	4	4	4	3	4	4
5	5	5	3	5	4	4	1	1	4	4	4	5	3	5	4	4	4	3	4	4	4	3	4	3	1	21	3	1	0	1	3	2	4	3	4.5	3.90909
4	4	4	5	4	2	4	4	1	4	4	1	4	5	5	4	1	1	5	4	5	5	4	3	4	1	55	2	1	1	1	4	4	4	3	3.83333	3.90909
4	5	4	4	4	4	4	3	1	4	3	3	4	4	4	4	4	2	4	4	4	4	4	5	3	0	18	2	1	0	1	4	4	4	3	4.16667	3.81818
4	5	2	4	3	5	5	3	2	1	4	3	4	4	4	4	3	2	4	4	4	4	4	3	4	0	43	2	0	1	0	4	4	4	3	3.83333	3.72727
4	4	4	4	4	4	3	3	2	4	3	3	4	4	4	4	4	2	4	4	3	4	3	5	2	1	26	2	1	0	1	2	4	4	3	4	3.63636
5	5	5	3	5	4	2	2	2	4	4	4	3	4	4	3	3	3	4	4	3	4	5	3	5	1	39	3	1	1	1	3	4	4	3	4.5	3.63636
2	2	2	4	2	2	4	3	2	4	4	1	4	4	2	4	2	4	4	4	4	4	4	2	5	0	48	2	0	1	1	4	2	4	3	2.33333	3.63636
4	4	4	4	4	4	3	3	3	3	3	3	4	4	4	3	4	3	3	3	4	3	4	4	6	1	24	3	0	0	1	4	5	4	3	4	3.54545
5	5	5	5	4	4	3	3	3	3	3	3	5	4	5	2	2	3	4	4	4	4	2	4	5	0	27	3	1	1	1	4	4	4	3	4.66667	3.54545
5	1	5	3	1	1	5	1	1	5	5	1	5	5	1	5	1	5	5	5	1	1	5	2	3	0	68	2	1	1	1	4	2	4	3	2.66667	3.54545
4	4	4	4	4	3	3	3	3	3	3	3	3	3	4	4	4	3	3	4	4	4	3	3	5	0	63	2	1	1	1	4	4	4	3	3.83333	3.54545
5	5	5	5	5	5	3	3	3	3	3	3	5	5	5	2	2	2	4	4	4	4	2	4	5	0	21	2	0	0	1	4	4	4	3	5	3.54545
4	4	4	4	4	4	3	3	3	3	3	3	3	4	3	4	3	4	3	4	3	4	3	5	5	0	27	3	1	0	1	4	5	4	3	4	3.45455
5	5	5	5	5	5	4	4	1	3	3	3	4	4	4	2	2	2	4	4	4	4	4	4	1	1	33	2	1	1	1	4	2	4	3	5	3.45455
5	5	5	5	5	5	5	2	2	2	3	4	4	4	4	3	4	3	3	3	3	3	4	4	6	1	28	3	1	1	1	4	4	4	3	5	3.45455
5	4	4	2	2	4	4	3	2	3	3	3	4	4	4	2	2	2	4	4	4	2	5	3	5	0	45	3	1	1	1	4	4	4	3	3.5	3.36364
5	5	5	5	5	5	5	1	1	1	5	5	5	5	5	4	1	2	2	5	5	2	1	3	4	1	48	1	1	0	1	4	4	4	3	5	3.36364
4	4	4	4	4	4	3	3	3	3	3	3	4	4	4	4	3	3	3	3	3	3	3	4	3	1	37	3	1	0	1	2	4	4	3	4	3.36364
5	5	4	4	4	4	4	4	2	3	3	2	4	4	4	4	4	3	2	2	4	4	2	3	3	0	67	2	1	0	1	3	2	4	3	4.33333	3.36364
4	1	2	5	4	1	4	4	1	3	5	1	4	1	4	5	1	2	3	5	5	4	3	4	5	0	77	3	1	1	1	4	4	4	3	2.83333	3.36364
5	5	5	5	5	5	3	3	3	3	3	3	4	4	4	3	3	3	3	3	4	3	3	4	5	0	30	2	0	1	1	4	4	4	3	5	3.36364
4	4	4	4	4	4	3	3	3	3	3	3	4	4	3	3	3	2	4	4	4	3	3	3	5	1	26	3	1	0	1	2	2	4	3	4	3.36364
5	5	5	3	5	5	4	4	2	2	2	4	4	2	4	2	2	4	4	2	4	4	4	4	7	1	54	3	1	1	1	4	5	4	3	4.66667	3.27273
5	5	5	5	5	5	3	3	3	3	3	3	4	4	4	4	4	4	2	4	2	2	2	4	5	0	31	2	0	1	0	4	4	4	3	5	3.27273
1	1	1	3	3	3	5	5	1	1	5	1	1	5	3	4	4	1	2	4	4	4	4	1	6	1	53	2	0	1	0	4	5	4	3	2	3.27273
5	5	5	2	5	2	4	2	2	3	3	4	5	4	4	3	3	2	2	4	4	2	2	5	3	1	33	2	1	1	1	2	4	4	3	4	3.18182
4	4	4	4	4	4	4	2	2	4	2	4	4	4	4	2	2	2	2	3	4	4	4	3	1	0	44	2	0	1	1	3	4	4	3	4	3.18182
5	4	4	3	3	2	1	2	3	4	4	4	4	4	3	3	3	2	3	4	3	3	3	3	4	0	39	2	0	1	0	4	3	4	3	3.5	3.18182
5	5	5	5	5	5	4	3	1	3	3	4	4	2	4	4	2	1	2	4	4	4	4	3	6	0	37	3	1	1	1	4	2	4	3	5	3.18182
4	4	4	4	4	4	4	2	1	4	4	3	4	3	4	2	2	3	2	2	4	4	5	2	3	1	22	3	1	0	1	1	1	4	3	4	3.18182
5	4	4	5	4	1	4	3	1	4	5	1	4	4	4	2	2	2	4	2	4	4	2	3	3	0	61	2	1	1	1	3	4	4	3	3.83333	3.09091
2	2	2	2	2	2	5	2	1	3	5	2	4	2	4	2	2	2	4	4	4	4	2	3	4	0	49	3	1	1	1	3	4	4	3	2	3.09091
4	4	4	4	4	4	3	3	3	3	3	3	3	3	3	3	3	3	4	3	3	3	3	4	5	0	32	2	0	0	1	3	4	4	3	4	3.09091
5	5	5	4	4	4	4	2	1	4	4	3	4	3	4	2	2	2	3	4	3	4	3	4	2	0	30	3	1	0	1	2	2	4	3	4.5	3.09091
5	5	5	5	5	5	4	2	2	4	4	2	4	4	4	4	4	4	2	2	2	2	2	5	2	1	46	3	0	1	1	4	4	4	3	5	3.09091
4	4	4	4	4	4	3	3	3	3	3	3	2	4	3	4	2	3	2	2	4	4	4	4	5	0	42	2	0	1	1	2	4	4	3	4	3.09091
3	3	4	4	3	3	3	3	3	3	3	3	4	4	4	4	3	3	3	3	2	2	2	3	4	1	27	2	1	1	1	3	4	4	3	3.33333	3.09091
2	4	3	4	4	4	3	3	4	3	3	2	3	3	3	3	3	2	2	3	4	4	4	4	3	0	19	2	0	1	0	3	3	4	3	3.5	3.09091
5	5	5	5	5	5	4	2	1	4	4	3	2	3	4	3	3	2	4	4	2	2	4	5	5	1	23	3	1	0	1	3	4	4	3	5	3
5	5	5	5	5	5	3	3	3	3	3	3	3	3	3	3	3	3	3	3	3	3	3	4	5	0	52	3	1	1	1	3	4	4	3	5	3
4	4	4	4	4	4	4	3	2	3	3	3	4	4	4	3	3	2	2	4	2	3	2	4	3	1	25	2	0	1	1	3	3	4	3	4	3
3	3	3	3	3	3	3	3	3	3	3	3	3	3	3	3	3	3	3	3	3	3	3	2	3	1	42	2	0	1	0	4	4	4	3	3	3
4	4	4	4	4	4	5	3	1	3	3	3	4	4	4	2	2	2	4	2	2	4	2	4	4	1	47	3	1	1	1	3	4	4	3	4	2.90909
4	4	4	4	4	4	4	2	2	3	3	4	4	3	3	3	3	2	3	3	4	2	2	4	5	0	25	3	1	0	1	3	5	4	3	4	2.90909
5	5	5	4	5	5	4	2	1	4	4	3	3	4	2	2	3	2	4	2	4	2	4	3	4	1	79	2	1	1	1	2	4	4	3	4.83333	2.90909
4	4	4	4	4	4	4	4	1	4	4	1	4	4	4	4	2	2	4	2	2	2	2	4	4	1	63	2	1	1	1	2	4	4	3	4	2.90909
5	5	5	2	4	1	5	3	1	4	4	1	5	4	4	4	1	1	4	1	3	4	1	3	4	0	58	2	1	0	1	3	4	4	3	3.66667	2.90909
5	5	5	5	5	5	3	3	3	3	3	3	4	4	3	3	3	3	3	3	2	2	2	4	7	0	34	2	1	1	1	4	3	4	3	5	2.90909
4	4	4	4	4	4	4	3	2	3	4	2	4	4	2	2	1	1	4	4	2	4	4	3	5	0	43	2	0	1	0	2	4	4	3	4	2.90909
4	4	4	4	2	4	3	2	1	4	5	3	4	3	2	3	2	2	2	2	4	4	3	4	4	1	45	2	1	1	1	4	2	4	3	3.66667	2.81818
4	4	4	4	4	4	3	3	3	3	3	3	2	4	3	2	2	2	4	2	4	4	2	5	1	0	28	2	0	1	0	1	4	4	3	4	2.81818
4	4	4	4	4	5	2	3	1	4	4	4	4	5	4	2	2	4	2	2	2	2	2	3	5	1	28	2	0	1	0	4	4	4	3	4.16667	2.81818
5	5	5	4	5	5	4	2	2	4	2	4	2	2	1	2	2	2	2	5	4	4	5	4	4	1	21	2	0	1	1	4	3	4	3	4.83333	2.81818
5	5	5	5	5	5	5	1	1	3	5	3	2	5	2	2	1	3	2	4	2	5	2	2	2	0	35	2	1	0	1	3	2	4	3	5	2.72727
2	2	2	2	2	2	4	4	1	4	1	4	4	2	4	2	2	2	2	2	4	4	2	4	5	1	51	1	0	1	0	4	2	4	3	2	2.72727
4	4	4	4	4	4	4	2	3	3	3	3	2	4	2	2	2	2	4	2	4	4	2	4	5	0	41	2	1	1	1	4	4	4	3	4	2.72727
4	4	4	4	4	4	3	2	2	4	4	3	5	5	5	2	2	1	2	4	1	1	1	4	4	0	29	2	0	1	0	4	3	4	3	4	2.63636
5	5	4	2	4	4	5	2	1	4	2	4	5	2	2	2	2	2	2	2	4	4	2	5	10	0	37	2	0	1	1	5	1	4	3	4	2.63636
5	5	5	5	5	5	4	3	2	3	4	2	3	4	4	3	3	2	1	2	2	1	4	4	5	1	19	3	1	0	1	2	4	4	3	5	2.63636
1	2	4	4	4	4	3	4	2	3	3	3	4	3	2	4	2	2	2	2	4	2	2	4	4	0	37	1	0	1	0	2	4	4	3	3.16667	2.63636
5	5	5	4	4	4	5	4	2	2	2	3	4	4	4	2	4	1	2	2	4	1	1	1	1	1	30	2	0	1	0	4	4	4	3	4.5	2.63636
4	4	4	4	4	2	4	4	1	4	4	1	4	4	4	2	2	2	2	2	2	2	2	3	6	0	63	3	1	1	1	4	4	4	3	3.66667	2.54545
4	2	2	4	3	4	4	3	2	4	2	3	3	2	2	4	2	2	4	3	2	2	2	4	6	0	39	2	0	1	1	4	2	4	3	3.16667	2.54545
4	2	4	4	4	1	4	2	2	4	4	2	2	3	4	2	2	2	4	2	4	2	1	4	4	1	57	3	1	1	1	2	4	4	3	3.16667	2.54545
4	4	4	4	4	4	4	2	2	3	4	3	4	4	2	2	1	2	1	2	4	4	2	3	6	0	35	3	1	1	1	2	2	4	3	4	2.54545
5	5	5	4	5	4	4	3	2	2	4	3	2	2	2	4	2	2	2	2	4	4	2	4	6	1	37	3	1	1	1	4	3	4	3	4.66667	2.54545
5	4	5	3	2	5	1	2	2	4	5	4	3	1	1	1	1	1	1	4	5	5	5	3	5	1	53	2	1	1	1	2	4	4	3	4	2.54545
4	4	4	4	4	4	2	3	2	4	4	3	2	4	4	2	2	2	2	2	4	2	2	4	4	1	51	2	1	1	0	2	4	4	3	4	2.54545
4	4	4	4	4	5	5	3	1	4	2	3	5	2	4	2	2	1	1	1	4	4	2	3	5	0	50	2	1	1	1	3	3	4	3	4.16667	2.54545
2	2	2	4	4	2	4	3	1	4	3	3	4	2	4	2	2	2	2	2	4	2	2	4	5	0	49	2	1	1	1	4	4	4	3	2.66667	2.54545
4	2	2	4	4	2	4	3	2	4	4	1	3	4	2	1	2	4	2	4	2	2	2	4	5	0	45	1	0	1	0	4	4	4	3	3	2.54545
5	5	4	4	5	5	4	3	2	3	3	3	4	3	4	2	2	2	2	2	2	2	2	4	6	0	39	3	1	1	1	4	4	4	3	4.66667	2.45455
4	4	4	5	4	2	4	4	2	2	4	2	4	4	3	2	2	2	2	2	2	2	2	5	3	1	18	2	1	0	1	4	4	4	3	3.83333	2.45455
4	4	4	2	2	4	4	2	1	4	4	3	3	4	4	2	2	2	2	2	2	2	2	5	5	1	29	2	0	1	1	4	2	4	3	3.33333	2.45455
5	5	5	4	5	5	3	3	2	3	4	3	4	2	4	2	2	2	2	2	2	2	2	5	2	1	23	3	1	0	1	2	4	4	3	4.83333	2.36364
5	5	5	5	5	5	4	2	2	2	4	4	1	4	1	4	4	2	2	2	2	2	2	5	7	0	24	3	0	0	1	4	4	4	3	5	2.36364
4	4	4	4	4	4	4	3	1	4	4	2	4	3	4	2	1	1	1	1	4	4	1	3	5	0	49	2	1	1	1	4	5	4	3	4	2.36364
2	4	4	4	4	2	3	2	2	3	5	3	4	2	2	2	4	2	2	2	2	2	2	4	3	1	44	2	0	1	0	4	2	4	3	3.33333	2.36364
4	4	4	4	4	4	4	3	1	3	3	4	2	3	4	2	2	2	2	2	3	2	2	5	6	1	26	2	0	1	0	4	4	4	3	4	2.36364
4	2	4	4	3	4	4	4	1	2	4	3	4	4	1	1	1	1	4	4	1	4	1	4	5	0	41	2	0	1	1	2	2	4	3	3.5	2.36364
5	5	5	2	4	5	4	2	1	3	4	4	2	1	2	2	2	3	1	2	5	5	1	4	5	0	44	2	1	1	1	3	4	4	3	4.33333	2.36364
4	4	4	4	4	4	4	3	2	3	4	2	4	3	3	2	2	2	2	2	2	2	2	4	5	0	18	2	0	0	1	4	4	4	3	4	2.36364
4	2	4	4	4	3	3	3	4	2	4	2	2	2	2	2	2	2	2	2	4	4	2	5	5	0	53	2	1	1	1	1	2	4	3	3.5	2.36364
4	4	4	3	4	2	2	2	2	4	4	4	3	2	4	2	1	2	2	2	3	2	2	4	5	0	24	3	0	0	1	3	4	4	3	3.5	2.27273
4	4	4	4	4	4	3	3	3	3	3	3	4	3	2	2	2	1	1	1	4	4	1	3	2	1	38	2	1	1	1	4	4	4	3	4	2.27273
4	4	4	3	4	3	4	3	1	3	4	3	4	3	2	2	2	2	2	2	2	2	2	4	5	0	48	2	1	1	1	3	2	4	3	3.66667	2.27273
4	4	4	4	4	4	4	2	1	4	4	3	4	3	2	2	2	2	2	2	2	2	2	3	3	1	29	2	0	1	0	3	3	4	3	4	2.27273
5	4	4	4	4	1	5	3	1	4	4	1	4	4	4	1	1	2	1	2	2	2	1	4	5	0	72	3	1	1	1	4	4	4	3	3.66667	2.18182
4	5	4	3	4	5	4	3	1	4	3	3	5	4	4	1	1	1	1	1	2	2	2	2	5	0	44	1	0	1	1	1	1	4	3	4.16667	2.18182
5	5	5	5	5	5	4	2	3	2	3	4	2	2	2	1	1	1	1	4	4	4	2	5	7	1	25	2	0	0	1	4	4	4	3	5	2.18182
4	4	4	4	4	4	4	3	2	3	3	3	2	3	3	2	2	2	2	2	2	2	2	5	6	1	35	2	0	1	1	3	3	4	3	4	2.18182
5	5	5	4	5	4	5	2	1	4	3	3	2	4	2	2	2	2	2	2	2	2	2	4	3	0	27	1	0	1	1	4	4	4	3	4.66667	2.18182
5	5	2	4	4	2	5	5	1	3	3	1	2	2	2	2	2	2	2	4	2	2	2	5	4	1	53	2	0	1	1	4	2	4	3	3.66667	2.18182
5	5	4	4	2	4	3	2	2	3	4	4	4	2	4	1	1	1	2	4	1	2	2	5	4	1	46	2	1	1	1	3	4	4	3	4	2.18182
4	4	4	4	4	4	2	3	3	4	3	3	4	4	4	3	1	1	1	1	1	2	2	4	5	1	45	2	1	1	1	4	4	4	3	4	2.18182
4	4	4	4	4	4	2	3	1	5	4	3	4	2	2	2	2	2	2	2	2	2	2	5	5	0	21	3	0	1	0	2	4	4	3	4	2.18182
5	5	5	4	3	4	4	1	1	4	4	4	1	3	1	1	1	1	3	1	4	4	3	4	3	1	51	3	1	1	1	3	4	4	3	4.33333	2.09091
4	4	5	4	4	5	2	2	3	4	4	3	2	4	4	2	2	2	2	2	1	1	1	2	5	1	28	3	1	1	1	2	4	4	3	4.33333	2.09091
2	4	2	4	2	2	5	3	1	4	4	1	3	4	4	1	1	1	1	1	4	1	1	3	5	0	58	2	1	1	1	4	2	4	3	2.66667	2
4	2	4	4	4	4	3	3	3	3	3	3	2	2	2	2	2	2	2	2	2	2	2	4	8	0	37	2	0	1	0	4	4	4	3	3.66667	2
4	4	4	4	4	4	3	3	3	3	3	3	4	2	2	2	1	1	2	2	2	2	2	5	5	1	35	2	0	1	0	3	4	4	3	4	2
4	4	4	4	4	4	4	3	1	3	4	3	2	2	2	2	2	2	1	2	1	2	4	4	2	0	25	3	0	0	0	2	2	4	3	4	2
1	1	4	1	4	4	4	4	2	2	3	3	2	2	2	2	2	2	2	2	2	2	2	3	5	0	37	2	1	1	1	2	4	4	3	2.5	2
2	2	4	2	4	1	4	4	1	4	4	1	2	2	2	1	1	1	2	2	4	2	2	4	3	1	63	2	1	1	1	2	2	4	3	2.5	1.90909
4	4	4	4	4	4	4	2	2	3	4	3	2	2	2	2	2	2	1	2	2	2	2	4	5	1	54	3	1	1	1	4	4	4	3	4	1.90909
2	5	5	5	5	3	4	3	4	3	3	1	1	4	1	1	1	1	1	1	5	4	1	5	5	0	39	2	0	1	0	2	4	4	3	4.16667	1.90909
5	5	5	3	4	4	5	3	1	2	3	4	2	4	2	2	1	2	2	2	1	1	2	4	5	0	32	2	1	1	1	4	4	4	3	4.33333	1.90909
5	5	5	5	5	3	4	3	2	4	4	1	4	2	2	2	2	1	2	1	2	1	1	4	1	1	37	2	1	1	1	3	4	4	3	4.66667	1.81818
1	1	1	4	4	4	3	3	3	3	3	3	4	4	4	1	1	1	1	1	1	1	1	3	5	0	37	2	0	1	0	4	5	4	3	2.5	1.81818
4	4	3	4	3	4	4	3	2	3	3	3	2	2	2	1	1	1	2	2	2	2	2	4	7	0	56	2	1	1	1	2	4	4	3	3.66667	1.72727
4	4	3	4	3	1	3	3	3	4	3	2	2	3	2	2	2	3	1	1	1	1	1	5	2	1	33	2	0	1	1	2	4	4	3	3.16667	1.72727
5	5	5	5	5	5	3	3	3	3	4	2	4	3	3	1	1	1	1	1	1	1	1	5	6	0	54	3	1	1	1	4	4	4	3	5	1.63636
2	2	2	3	2	3	5	3	1	4	4	1	4	1	3	1	1	1	2	1	1	1	1	3	3	1	76	2	1	1	1	2	4	4	3	2.33333	1.54545
4	5	4	4	5	5	4	3	2	3	3	3	2	2	2	1	1	1	1	1	2	2	2	5	5	0	23	2	0	1	0	4	4	4	3	4.5	1.54545
5	3	5	5	4	5	4	2	1	3	5	3	1	1	4	2	1	2	1	1	1	1	1	3	3	1	48	3	1	0	1	4	5	4	3	4.5	1.45455
5	5	4	4	5	4	4	3	2	4	4	1	2	2	2	1	1	1	2	1	1	1	1	4	4	0	30	2	0	1	0	3	4	4	3	4.5	1.36364
4	4	4	3	4	2	3	4	1	4	2	4	3	3	1	1	1	1	1	1	1	1	1	3	5	0	36	2	0	1	1	4	4	4	3	3.5	1.36364
5	5	5	5	2	5	4	3	1	4	4	2	2	2	2	1	1	1	1	1	1	1	1	5	5	1	43	3	1	1	1	4	5	4	3	4.5	1.27273
5	5	5	4	5	2	4	2	3	3	3	3	2	1	1	1	1	1	1	1	1	2	2	5	3	1	28	2	0	0	0	2	2	4	3	4.33333	1.27273
5	5	5	5	3	3	2	4	1	3	4	4	1	1	1	1	1	1	1	1	1	1	1	5	7	1	52	3	1	1	1	4	4	4	3	4.33333	1
2	4	5	5	5	5	5	4	5	4	4	2	5	5	5	3	2	1	5	5	5	5	5	4	5	0	49	2	0	1	1	4	5	5	4	4.33333	4.18182
4	5	5	5	5	5	4	4	4	4	4	4	4	4	4	4	4	4	3	4	4	4	4	4	3	1	25	3	0	0	0	2	2	5	4	4.83333	3.90909
5	5	5	5	5	5	4	4	4	4	4	4	4	4	4	4	4	4	4	4	4	4	2	5	6	0	28	3	1	0	1	4	4	5	4	5	3.81818
5	5	5	5	2	5	4	4	4	4	4	4	5	5	5	1	1	5	2	5	4	4	5	5	6	1	25	3	1	0	1	1	2	5	4	4.5	3.81818
5	5	5	5	5	5	4	4	4	4	4	4	5	5	5	5	1	1	5	1	4	4	4	5	2	1	24	2	0	0	1	5	5	5	4	5	3.63636
5	5	5	3	5	5	4	4	4	4	4	4	4	4	4	4	3	2	4	4	2	4	4	5	5	1	35	2	0	1	0	4	4	5	4	4.66667	3.54545
5	5	5	4	4	4	5	4	3	4	4	4	5	4	4	4	2	2	2	4	4	4	3	4	5	0	24	3	1	0	1	4	4	5	4	4.5	3.45455
5	1	5	1	1	1	5	5	3	5	5	1	5	5	4	1	1	1	5	1	5	5	5	3	5	0	54	2	1	1	1	3	5	5	4	2.33333	3.45455
4	4	4	4	4	5	4	4	3	4	4	5	2	2	4	4	4	3	4	4	5	4	2	4	6	0	35	3	1	1	1	4	4	5	4	4.16667	3.45455
5	5	5	5	5	5	5	4	1	5	5	4	5	2	5	2	2	4	1	4	4	4	5	4	4	1	40	3	1	1	1	4	5	5	4	5	3.45455
5	5	5	5	5	5	5	3	3	4	5	4	4	4	4	4	4	2	2	4	4	1	4	4	6	0	30	3	1	1	0	4	4	5	4	5	3.36364
5	5	5	5	5	5	5	5	1	4	4	5	5	4	4	4	2	2	2	4	2	4	4	4	8	1	44	3	1	1	1	4	4	5	4	5	3.36364
5	5	5	5	5	5	4	4	4	4	4	4	4	4	4	4	4	2	2	2	4	2	2	4	7	1	33	3	1	1	0	2	4	5	4	5	3.09091
5	5	5	5	5	5	4	4	4	4	4	4	4	4	4	4	4	4	2	2	2	2	2	4	5	1	32	3	1	1	1	4	5	5	4	5	3.09091
5	5	5	5	5	5	4	4	4	4	4	4	5	5	3	2	2	2	2	5	2	3	2	5	3	1	25	3	1	0	1	4	4	5	4	5	3
5	5	5	5	5	5	5	2	2	5	5	5	4	4	2	4	4	2	1	4	4	2	2	4	5	0	28	3	1	1	1	2	5	5	4	5	3
5	5	5	5	5	5	5	5	2	4	4	4	4	2	4	2	2	2	4	2	4	2	4	5	4	0	20	3	1	0	1	1	2	5	4	5	2.90909
5	5	5	4	5	4	5	4	3	4	4	4	4	2	4	2	2	2	4	2	4	1	4	5	6	1	18	2	0	0	1	4	4	5	4	4.66667	2.81818
5	5	5	5	5	3	5	5	2	4	3	5	4	4	3	2	2	2	3	2	2	4	3	5	5	1	26	2	0	1	1	3	2	5	4	4.66667	2.81818
4	4	4	4	2	2	5	5	3	4	5	2	4	3	3	4	4	2	4	2	2	1	1	3	7	1	74	3	1	1	1	4	1	5	4	3.33333	2.72727
5	5	5	5	5	5	5	2	2	5	5	5	5	4	4	2	2	1	1	1	4	4	1	5	5	1	31	3	1	0	1	4	5	5	4	5	2.63636
4	4	4	4	4	4	4	4	4	4	4	4	4	3	3	3	3	2	2	2	2	2	2	5	4	0	19	3	1	0	1	2	2	5	4	4	2.54545
5	5	5	5	3	4	5	2	3	4	5	5	2	2	3	2	2	2	2	4	2	4	2	3	4	1	22	3	1	0	1	4	4	5	4	4.5	2.45455
5	5	5	5	5	1	5	4	1	5	5	4	4	4	4	2	2	2	2	2	2	2	1	2	4	0	28	2	0	1	1	4	5	5	4	4.33333	2.45455
4	4	4	4	4	4	4	4	2	5	5	4	5	2	4	1	1	3	4	2	2	1	2	5	8	1	45	3	1	1	1	4	4	5	4	4	2.45455
5	5	5	4	5	2	5	2	2	5	5	5	2	2	2	2	2	4	2	2	1	5	2	3	2	1	32	3	1	1	1	4	4	5	4	4.33333	2.36364
5	5	5	4	4	2	5	3	1	5	5	5	4	4	4	1	1	1	1	4	2	3	1	4	5	0	22	3	0	0	1	4	4	5	4	4.16667	2.36364
5	5	5	5	5	5	5	4	1	4	5	5	4	1	4	1	1	1	1	1	4	4	4	4	7	0	54	2	1	1	1	4	4	5	4	5	2.36364
5	5	5	5	5	5	5	3	1	5	5	5	1	5	1	5	5	1	1	1	4	1	1	3	5	1	36	2	0	1	0	4	4	5	4	5	2.36364
4	4	2	4	4	4	4	4	4	4	4	4	4	3	2	2	2	2	2	2	2	2	2	3	7	1	72	2	1	1	1	4	4	5	4	3.66667	2.27273
4	5	4	5	5	5	4	4	5	2	4	5	4	2	5	2	2	1	1	1	1	1	4	4	4	0	27	3	1	0	1	2	2	5	4	4.66667	2.18182
5	5	5	5	5	5	5	3	4	3	5	4	4	2	1	1	1	1	1	3	4	1	1	5	5	1	35	3	1	1	1	4	4	5	4	5	1.81818
5	5	5	5	5	5	5	2	3	4	5	5	5	1	2	1	1	1	1	1	3	2	2	2	5	1	44	3	1	1	1	2	2	5	4	5	1.81818
5	5	5	5	5	5	5	4	2	5	3	5	2	2	2	2	2	2	1	1	2	2	1	5	5	0	31	2	1	1	1	3	2	5	4	5	1.72727
4	4	4	4	5	4	5	5	3	3	3	5	3	1	1	1	3	1	2	1	1	2	1	3	4	0	23	2	0	1	1	4	1	5	4	4.16667	1.54545
2	2	2	4	2	2	1	2	1	4	2	1	2	4	4	2	2	2	2	2	4	4	1	3	2	1	42	1	0	1	1	2	2	3	1.83333	2.33333	2.63636
4	4	4	4	3	4	2	1	1	3	3	1	3	3	4	2	2	2	1	1	1	4	3	3	2	1	40	3	1	0	1	1	4	3	1.83333	3.83333	2.36364
4	2	2	3	2	1	3	1	1	3	2	1	2	4	2	2	2	2	2	2	2	2	4	1	1	0	34	2	0	1	0	3	2	3	1.83333	2.33333	2.36364
4	2	2	1	1	1	5	1	1	2	1	1	2	3	3	2	2	2	2	2	4	2	2	4	2	1	60	2	0	1	1	1	2	3	1.83333	1.83333	2.36364
2	2	4	4	4	3	2	1	1	2	4	1	4	3	4	2	2	2	2	2	2	2	1	4	1	1	48	1	0	1	0	4	4	3	1.83333	3.16667	2.36364
5	2	5	5	2	2	1	1	1	3	4	1	2	2	4	2	2	2	2	2	2	2	1	3	5	1	58	2	1	1	1	2	4	3	1.83333	3.5	2.09091
2	2	2	2	2	2	2	2	1	2	2	2	2	2	2	2	2	2	2	2	2	2	2	4	4	0	27	1	0	1	0	4	4	3	1.83333	2	2
4	4	4	3	3	1	2	2	1	2	3	1	2	2	2	2	2	2	2	2	2	2	2	4	4	0	37	2	0	1	0	3	3	3	1.83333	3.16667	2
1	1	1	4	1	1	3	1	1	3	2	1	1	4	4	1	1	1	1	1	1	1	1	3	5	0	57	1	1	1	0	4	5	3	1.83333	1.5	1.54545
1	4	4	4	4	4	4	3	1	2	3	4	5	5	5	5	5	5	5	5	5	5	5	4	4	0	29	2	0	1	0	2	4	4	2.83333	3.5	5
5	4	5	4	4	5	3	2	3	3	4	2	4	4	5	3	4	2	4	4	4	4	5	4	4	1	29	2	0	1	0	1	1	4	2.83333	4.5	3.90909
5	5	5	4	4	5	2	4	2	4	4	1	4	4	4	4	4	5	3	3	3	3	3	4	5	0	50	2	0	1	0	2	2	4	2.83333	4.66667	3.63636
1	1	1	3	4	2	4	4	1	2	3	3	5	4	2	4	4	1	1	4	5	4	4	3	3	1	60	2	0	1	0	4	4	4	2.83333	2	3.45455
5	5	5	5	5	5	3	3	2	3	3	3	4	4	4	3	3	3	4	3	3	3	3	3	4	0	31	3	1	1	1	2	2	4	2.83333	5	3.36364
4	2	4	4	4	4	3	3	1	3	4	3	4	4	4	4	2	4	2	4	2	4	2	3	3	0	34	2	0	1	0	2	4	4	2.83333	3.66667	3.27273
5	5	5	5	5	5	3	3	1	3	3	4	4	4	4	2	2	2	4	4	4	4	2	5	5	1	34	3	1	1	1	4	4	4	2.83333	5	3.27273
5	5	5	5	5	5	4	3	1	3	2	4	4	2	3	3	3	2	3	2	5	5	4	4	7	0	60	2	1	1	1	4	5	4	2.83333	5	3.27273
2	2	2	4	2	1	2	1	2	4	4	4	3	4	3	2	2	3	3	4	4	4	4	4	5	1	48	2	0	1	0	3	4	4	2.83333	2.16667	3.27273
1	5	5	5	5	5	4	3	2	2	3	3	4	2	2	4	5	1	2	4	4	4	4	2	3	1	55	2	0	1	0	2	4	4	2.83333	4.33333	3.27273
5	5	5	3	4	4	4	3	1	3	4	2	4	4	3	4	2	2	4	4	2	2	4	3	1	1	48	2	0	1	1	2	4	4	2.83333	4.33333	3.18182
4	4	3	4	2	4	4	2	1	2	4	4	4	4	4	4	4	2	2	2	3	4	2	3	5	1	42	3	1	1	0	4	4	4	2.83333	3.5	3.18182
3	4	3	4	2	4	4	3	2	4	2	2	4	4	4	2	2	2	4	4	3	3	3	3	5	0	32	2	0	1	0	2	3	4	2.83333	3.33333	3.18182
5	5	5	5	5	5	3	3	2	3	3	3	4	3	3	3	3	2	2	2	4	4	4	4	4	0	33	3	1	1	1	2	4	4	2.83333	5	3.09091
4	4	4	4	4	2	3	3	3	2	3	3	2	2	2	4	2	4	2	4	4	4	4	4	7	1	34	2	1	1	1	4	4	4	2.83333	3.66667	3.09091
2	1	4	4	4	4	4	4	2	2	3	2	4	4	4	2	2	2	2	2	4	4	4	5	3	0	43	1	0	1	0	3	3	4	2.83333	3.16667	3.09091
1	1	1	2	1	2	4	2	1	3	3	4	3	3	3	3	3	3	3	3	3	3	3	3	3	0	45	1	0	1	1	4	4	4	2.83333	1.33333	3
4	4	4	4	4	4	3	2	1	3	4	4	3	4	4	2	2	4	2	4	2	4	2	3	6	1	34	3	1	0	1	4	4	4	2.83333	4	3
1	1	4	5	2	5	4	4	1	4	3	1	4	4	4	4	2	1	3	4	3	2	2	4	1	1	54	1	0	0	1	4	4	4	2.83333	3	3
1	5	2	4	4	2	4	4	1	3	4	1	5	5	5	1	1	1	2	1	5	5	2	3	5	0	61	2	1	1	1	2	4	4	2.83333	3	3
2	4	4	4	2	4	3	3	1	3	4	3	4	3	4	2	2	2	1	4	4	4	3	4	7	1	54	2	1	1	1	1	4	4	2.83333	3.33333	3
5	5	5	4	5	5	4	2	2	3	3	3	4	3	4	4	4	2	2	4	2	2	2	5	4	1	24	3	0	0	1	4	4	4	2.83333	4.83333	3
4	4	4	4	2	4	4	2	2	3	3	3	4	4	3	2	2	1	3	4	4	4	2	2	5	0	45	2	0	1	1	4	4	4	2.83333	3.66667	3
5	5	5	5	5	5	5	1	1	4	3	3	4	2	3	2	2	2	2	4	4	4	4	3	3	1	27	2	0	1	0	1	2	4	2.83333	5	3
5	5	5	5	5	5	4	2	2	4	2	3	4	4	4	2	2	2	4	4	2	3	2	3	1	1	41	2	0	0	1	4	3	4	2.83333	5	3
4	4	4	4	4	4	3	3	2	3	3	3	4	4	4	1	1	1	4	4	4	4	2	4	5	1	37	2	1	0	1	4	4	4	2.83333	4	3
5	5	5	3	4	3	2	1	4	4	4	2	4	3	3	3	3	3	2	4	4	2	2	4	3	0	20	3	0	0	1	2	4	4	2.83333	4.16667	3
5	5	5	5	5	5	4	3	1	2	4	3	4	3	2	2	2	2	4	2	5	5	1	5	8	1	60	3	1	1	1	2	4	4	2.83333	5	2.90909
5	5	2	5	4	5	2	2	2	4	3	4	4	5	2	2	2	1	2	4	4	4	2	5	3	1	19	3	1	0	1	4	4	4	2.83333	4.33333	2.90909
5	4	4	5	4	4	3	3	3	3	3	2	4	2	3	3	3	3	3	3	3	3	2	4	5	0	36	2	0	1	0	4	3	4	2.83333	4.33333	2.90909
5	5	4	4	2	2	4	4	1	3	3	2	4	3	4	4	3	4	2	2	2	2	2	2	5	0	41	2	0	1	0	4	4	4	2.83333	3.66667	2.90909
2	2	3	3	4	1	4	3	1	4	4	1	4	4	4	3	3	3	2	2	2	3	2	4	5	0	50	1	0	1	0	4	4	4	2.83333	2.5	2.90909
4	4	4	4	2	4	3	3	2	3	3	3	3	3	3	3	3	2	3	2	4	3	3	3	3	1	37	2	0	1	1	1	1	4	2.83333	3.66667	2.90909
5	4	4	3	4	3	4	2	1	4	4	2	4	3	4	2	3	1	2	3	3	4	2	4	6	1	53	3	1	1	1	2	2	4	2.83333	3.83333	2.81818
4	4	2	3	3	2	4	2	2	3	4	2	4	4	4	2	2	2	3	2	4	2	2	4	4	1	49	1	1	1	1	1	4	4	2.83333	3	2.81818
2	4	3	4	2	4	4	2	2	3	4	2	2	4	2	3	3	3	2	2	4	4	2	2	2	0	51	2	0	1	0	3	4	4	2.83333	3.16667	2.81818
5	5	5	5	5	5	4	3	1	3	4	2	2	2	2	4	2	3	3	3	4	4	2	4	5	1	28	3	1	0	1	4	4	4	2.83333	5	2.81818
5	5	5	5	5	5	5	1	2	2	4	3	3	2	4	2	2	2	2	4	4	2	4	4	5	1	31	3	1	0	1	2	2	4	2.83333	5	2.81818
4	4	4	4	3	3	4	3	1	2	4	3	4	4	4	2	2	2	2	2	2	2	4	4	5	1	55	2	1	1	1	4	4	4	2.83333	3.66667	2.72727
5	5	5	5	5	5	2	3	2	2	4	4	4	4	4	2	2	2	2	2	4	2	2	4	5	0	32	2	0	0	1	2	4	4	2.83333	5	2.72727
5	5	5	5	4	2	4	2	1	4	4	2	2	2	4	4	4	2	2	2	2	2	4	2	4	1	43	2	1	0	0	2	2	4	2.83333	4.33333	2.72727
5	5	5	3	5	5	4	2	1	2	4	4	3	4	2	2	2	2	4	2	2	4	2	4	4	1	61	2	1	1	1	4	4	4	2.83333	4.66667	2.63636
4	4	4	4	4	4	3	2	2	3	4	3	2	3	4	2	2	2	2	2	4	4	2	4	5	0	44	3	1	1	1	3	4	4	2.83333	4	2.63636
4	2	4	3	4	4	3	4	3	3	2	2	4	4	3	2	2	2	3	3	2	2	2	4	4	0	35	2	0	1	0	5	4	4	2.83333	3.5	2.63636
4	4	3	4	2	3	4	3	1	4	4	1	4	2	4	2	2	2	2	2	4	3	2	3	2	1	47	2	1	1	1	1	4	4	2.83333	3.33333	2.63636
5	5	5	5	5	5	3	3	2	3	3	3	4	2	2	2	2	2	2	2	4	4	2	4	5	1	31	2	1	0	1	4	4	4	2.83333	5	2.54545
1	1	2	4	2	4	4	2	2	1	4	4	4	4	4	2	2	2	2	2	3	2	1	3	3	0	66	2	1	1	1	2	4	4	2.83333	2.33333	2.54545
5	5	5	5	5	5	4	1	3	3	3	3	3	4	3	2	2	2	2	2	2	2	4	5	6	1	34	2	1	0	1	4	4	4	2.83333	5	2.54545
5	5	5	5	5	5	4	2	1	4	3	3	4	4	4	2	2	2	2	2	2	2	2	3	2	1	25	3	1	0	1	4	4	4	2.83333	5	2.54545
4	4	4	4	2	4	3	2	2	4	4	2	4	4	4	2	2	2	2	2	2	2	2	4	7	0	44	2	0	1	0	4	4	4	2.83333	3.66667	2.54545
5	5	5	2	2	1	4	3	1	4	4	1	4	1	3	1	1	2	2	2	5	5	2	4	4	1	52	3	1	1	1	4	5	4	2.83333	3.33333	2.54545
1	1	1	2	2	1	4	1	1	5	5	1	3	3	5	2	1	1	2	2	5	2	1	3	3	0	58	2	1	1	1	4	2	4	2.83333	1.33333	2.45455
5	5	2	2	1	4	4	2	1	4	3	3	4	3	2	2	1	1	1	4	4	4	1	3	6	0	51	2	0	1	0	5	2	4	2.83333	3.16667	2.45455
2	2	2	4	4	4	4	3	1	3	3	3	4	4	2	2	2	1	2	2	2	4	2	3	1	0	36	2	0	1	1	3	4	4	2.83333	3	2.45455
5	2	2	4	4	4	2	2	2	4	4	3	4	4	4	1	1	1	1	4	2	2	2	5	7	1	60	2	1	0	1	2	4	4	2.83333	3.5	2.36364
4	4	3	3	2	3	4	3	2	3	2	3	4	4	2	2	2	2	2	2	2	2	2	4	2	0	34	2	0	1	0	4	4	4	2.83333	3.16667	2.36364
5	5	5	3	4	4	3	3	1	3	3	4	4	2	2	1	1	1	1	4	4	4	2	3	6	0	39	3	1	1	1	4	3	4	2.83333	4.33333	2.36364
5	5	5	2	5	5	5	2	1	1	5	3	5	5	5	1	1	1	1	1	1	4	1	4	4	0	63	2	1	1	1	4	4	4	2.83333	4.5	2.36364
2	2	4	2	2	4	3	2	1	4	4	3	4	2	2	2	2	2	2	2	2	4	2	5	5	1	43	2	1	1	1	2	4	4	2.83333	2.66667	2.36364
4	5	4	4	4	4	3	3	2	2	4	3	4	4	2	1	1	1	2	4	3	2	2	4	3	1	46	1	0	1	0	4	4	4	2.83333	4.16667	2.36364
5	5	5	4	5	5	3	2	2	3	3	4	2	2	2	3	3	4	2	2	2	2	2	4	4	0	20	3	1	0	1	4	4	4	2.83333	4.83333	2.36364
4	4	4	4	4	4	4	3	1	3	3	3	3	2	2	2	2	2	4	3	2	2	2	1	5	0	41	2	0	0	1	3	4	4	2.83333	4	2.36364
1	1	1	3	1	2	5	3	1	4	3	1	4	4	3	1	1	1	1	2	4	2	2	3	5	0	65	2	1	0	1	4	4	4	2.83333	1.5	2.27273
4	4	3	4	3	3	3	3	1	3	4	3	3	3	2	2	2	2	2	2	2	3	2	4	6	1	45	2	1	1	0	4	4	4	2.83333	3.5	2.27273
4	4	3	3	2	4	4	2	2	2	3	4	4	2	2	2	2	2	2	3	2	2	2	3	3	0	46	3	1	1	1	4	3	4	2.83333	3.33333	2.27273
5	5	4	4	4	5	4	3	2	2	3	3	4	2	2	1	1	2	2	4	4	2	1	4	4	0	42	3	1	1	1	4	4	4	2.83333	4.5	2.27273
5	2	4	2	4	2	3	1	2	4	5	2	4	2	2	1	1	1	4	1	4	4	1	4	5	0	47	3	1	1	1	4	4	4	2.83333	3.16667	2.27273
4	4	4	4	4	4	4	2	1	4	4	2	3	4	2	2	2	2	2	2	2	2	2	3	3	0	31	2	0	1	1	4	4	4	2.83333	4	2.27273
2	2	3	4	2	3	4	3	1	4	4	1	3	3	2	2	2	2	2	2	1	2	3	3	5	1	55	2	1	1	1	4	4	4	2.83333	2.66667	2.18182
4	4	4	4	4	4	4	3	1	3	3	3	2	2	2	1	1	1	3	3	3	3	3	4	6	1	24	2	0	1	0	4	4	4	2.83333	4	2.18182
4	3	3	4	3	3	4	3	1	3	4	2	3	3	2	2	2	2	2	2	2	2	2	5	6	0	56	2	1	1	1	4	4	4	2.83333	3.33333	2.18182
4	4	4	4	2	4	4	3	1	3	4	2	4	3	4	1	1	1	1	1	4	2	2	4	5	1	50	2	0	1	1	2	2	4	2.83333	3.66667	2.18182
5	5	5	5	5	5	4	2	2	3	3	3	2	3	2	2	2	2	2	2	2	2	2	4	5	1	29	3	1	1	1	4	4	4	2.83333	5	2.09091
5	4	4	4	2	3	5	3	1	4	3	1	2	2	2	2	2	2	2	2	2	2	2	3	3	0	38	2	0	1	0	3	2	4	2.83333	3.66667	2
2	2	2	4	2	4	5	2	1	4	2	3	2	2	2	2	2	2	2	2	2	2	2	4	1	1	41	2	0	1	1	3	3	4	2.83333	2.66667	2
5	5	5	4	5	1	4	1	3	4	4	1	1	1	1	4	4	1	1	1	4	2	1	4	4	0	77	3	1	1	1	2	4	4	2.83333	4.16667	1.90909
5	4	4	4	4	4	3	2	2	3	4	3	2	2	2	2	2	2	2	1	2	2	2	5	7	1	68	3	1	1	1	2	2	4	2.83333	4.16667	1.90909
4	2	4	4	4	4	4	4	1	2	3	3	2	2	2	2	2	2	1	1	3	2	2	4	5	0	54	2	0	0	1	2	4	4	2.83333	3.66667	1.90909
2	2	2	2	2	2	4	3	1	4	4	1	2	1	2	2	2	2	1	2	2	2	2	3	5	1	64	2	1	1	1	4	4	4	2.83333	2	1.81818
1	1	4	4	4	1	5	3	1	3	4	1	1	1	1	1	1	1	2	1	4	4	1	3	5	0	77	2	1	0	1	2	4	4	2.83333	2.5	1.63636
4	4	3	4	4	4	3	3	1	4	3	3	2	1	2	2	2	1	1	1	2	2	2	4	5	1	43	2	1	1	1	1	1	4	2.83333	3.83333	1.63636
5	5	5	5	5	5	4	1	2	2	4	4	3	1	3	1	1	1	1	1	2	2	1	3	3	1	59	3	1	1	1	4	5	4	2.83333	5	1.54545
4	4	4	2	4	4	3	2	1	4	4	3	4	2	2	1	1	1	1	1	1	1	1	4	3	0	43	2	0	1	1	3	4	4	2.83333	3.66667	1.45455
5	5	5	4	5	5	4	4	1	2	2	4	2	3	2	1	1	1	1	1	1	1	1	5	6	0	21	2	0	1	1	2	2	4	2.83333	4.83333	1.36364
5	5	5	5	5	5	3	3	2	3	3	3	2	2	2	1	1	1	1	1	1	1	1	4	5	0	64	2	1	1	1	4	4	4	2.83333	5	1.27273
4	4	4	4	4	4	3	2	3	2	4	3	1	1	2	1	1	1	1	1	2	2	1	4	6	1	48	3	1	1	1	4	5	4	2.83333	4	1.27273
5	5	5	4	4	3	3	2	1	3	4	4	2	1	1	1	1	1	1	1	1	2	1	4	4	1	40	2	0	1	1	2	2	4	2.83333	4.33333	1.18182
5	4	4	4	2	4	4	3	1	3	3	3	2	2	1	1	1	1	1	1	1	1	1	4	5	0	49	2	1	1	1	4	4	4	2.83333	3.83333	1.18182
5	5	5	5	5	2	3	2	3	1	4	4	1	1	1	1	1	1	1	1	1	1	1	4	5	0	53	3	1	1	1	4	5	4	2.83333	4.5	1
5	4	5	5	4	4	4	4	3	4	4	4	5	4	5	5	4	4	5	4	4	4	2	3	6	0	22	2	0	0	1	4	4	5	3.83333	4.5	4.18182
5	5	5	4	4	4	5	3	2	4	5	4	4	4	4	2	2	1	2	4	5	4	5	5	6	1	50	3	1	1	1	4	5	5	3.83333	4.5	3.36364
5	5	5	5	5	5	4	4	4	4	4	3	4	4	4	4	4	4	2	4	2	2	1	5	5	1	41	3	1	1	0	5	5	5	3.83333	5	3.18182
5	5	4	4	3	4	4	4	3	4	4	4	3	2	4	3	3	2	3	4	3	4	3	4	3	1	34	2	0	1	1	4	3	5	3.83333	4.16667	3.09091
5	5	5	5	5	5	4	3	3	4	5	4	5	4	4	2	2	1	4	1	4	4	1	4	5	0	40	3	1	1	1	3	4	5	3.83333	5	2.90909
5	5	5	2	4	4	4	5	3	4	4	3	4	4	4	2	2	4	4	2	2	2	2	5	5	1	48	3	1	1	1	4	4	5	3.83333	4.16667	2.90909
5	5	5	5	5	4	4	3	4	4	4	4	4	4	4	2	2	2	2	2	4	4	2	4	3	1	33	2	0	1	1	2	4	5	3.83333	4.83333	2.90909
5	4	4	4	4	4	5	5	2	4	3	4	4	4	4	2	2	1	2	4	2	4	2	4	8	0	40	2	1	1	1	4	4	5	3.83333	4.16667	2.81818
5	5	5	5	5	5	4	2	2	5	5	5	4	3	4	2	2	2	2	2	3	4	3	4	3	1	32	3	1	1	1	3	3	5	3.83333	5	2.81818
5	5	5	5	5	5	5	5	3	4	3	3	4	4	4	2	1	1	1	1	4	4	4	5	6	1	19	3	0	0	0	4	4	5	3.83333	5	2.72727
5	5	5	4	5	5	4	4	3	4	4	4	4	2	2	4	2	1	2	2	1	2	4	5	5	1	22	2	0	0	0	4	4	5	3.83333	4.83333	2.36364
5	5	4	4	4	5	5	4	3	4	4	3	4	4	3	2	2	1	3	3	1	2	1	5	6	1	20	2	0	0	1	4	4	5	3.83333	4.5	2.36364
5	5	5	5	5	5	5	3	2	4	5	4	4	2	4	2	1	1	1	2	4	2	2	5	4	0	28	3	0	1	1	5	5	5	3.83333	5	2.27273
4	2	4	4	5	4	5	4	2	4	4	4	4	2	4	4	1	1	1	2	1	1	4	4	5	0	28	2	0	1	1	1	2	5	3.83333	3.83333	2.27273
2	1	1	2	2	1	1	1	1	2	4	1	1	3	3	3	3	3	1	1	3	3	3	1	1	1	58	2	1	1	1	3	3	3	1.66667	1.5	2.45455
1	1	2	1	1	1	1	1	1	5	1	1	5	3	3	1	1	1	1	1	5	5	1	4	5	1	70	2	1	1	1	3	2	3	1.66667	1.16667	2.45455
2	4	2	4	4	1	2	2	2	1	2	1	2	2	2	2	2	2	2	2	2	2	2	2	1	1	45	1	0	1	1	4	4	3	1.66667	2.83333	2
1	1	1	4	1	4	3	1	1	1	1	3	2	2	2	2	2	2	2	2	2	2	2	2	4	0	55	2	1	0	1	4	4	3	1.66667	2	2
1	1	1	4	1	1	1	1	1	3	3	1	4	4	3	2	1	1	1	1	1	1	1	4	3	0	47	2	0	1	1	2	4	3	1.66667	1.5	1.81818
2	2	2	5	2	5	2	2	1	1	1	3	2	2	2	2	2	2	1	1	1	1	1	3	5	0	43	2	0	1	0	3	4	3	1.66667	3	1.54545
5	5	5	4	4	5	5	2	2	2	3	2	5	5	4	5	5	4	4	4	4	4	4	4	4	0	31	2	0	1	1	2	4	4	2.66667	4.66667	4.36364
5	5	5	5	5	5	4	3	2	2	2	3	4	5	5	4	4	4	4	5	5	4	4	4	3	1	35	2	0	1	1	4	2	4	2.66667	5	4.36364
5	5	5	3	4	2	4	1	1	5	4	1	5	5	5	5	3	1	5	5	5	5	2	4	1	0	62	2	1	1	1	3	5	4	2.66667	4	4.18182
5	5	5	5	5	5	3	3	2	2	4	2	4	4	4	4	4	4	4	4	4	4	4	4	4	0	35	2	0	1	1	2	4	4	2.66667	5	4
4	1	5	2	5	5	5	2	1	5	2	1	4	5	4	4	4	3	1	1	5	5	5	1	5	0	28	1	0	1	0	2	2	4	2.66667	3.66667	3.72727
4	4	2	2	4	4	2	3	3	2	3	3	5	5	4	3	3	3	4	4	3	3	2	4	6	0	50	2	0	1	0	3	4	4	2.66667	3.33333	3.54545
2	4	2	3	4	4	4	3	3	2	2	2	4	4	4	4	3	3	4	4	3	4	2	4	4	0	39	2	0	1	1	3	4	4	2.66667	3.16667	3.54545
2	4	4	4	4	5	3	2	3	3	4	1	4	4	4	4	2	1	4	4	4	4	4	2	2	1	43	2	0	1	0	3	2	4	2.66667	3.83333	3.54545
2	4	2	4	3	3	4	3	2	2	4	1	4	4	4	3	2	3	3	4	3	3	4	4	8	1	61	2	1	1	1	2	3	4	2.66667	3	3.36364
4	4	3	4	3	4	3	3	2	3	3	2	4	3	3	3	3	3	3	3	4	4	4	4	5	1	55	2	0	1	1	4	4	4	2.66667	3.66667	3.36364
5	5	4	4	5	4	4	2	1	3	3	3	4	3	3	5	5	2	2	4	3	3	2	4	5	0	35	3	1	1	1	3	3	4	2.66667	4.5	3.27273
2	2	4	4	4	2	4	3	2	2	4	1	1	3	4	4	4	2	2	4	4	4	4	5	6	1	46	2	0	1	0	4	4	4	2.66667	3	3.27273
2	2	4	4	4	2	3	4	1	4	3	1	4	4	4	4	2	2	4	3	4	2	2	3	5	0	64	2	1	0	1	4	4	4	2.66667	3	3.18182
2	5	5	5	3	2	3	3	3	3	3	1	4	4	4	2	2	2	2	2	4	4	4	3	6	0	41	2	0	1	0	2	3	4	2.66667	3.66667	3.09091
2	4	4	4	4	4	2	3	1	4	4	2	4	2	4	4	2	2	2	4	2	4	4	4	4	0	37	2	1	1	1	3	4	4	2.66667	3.66667	3.09091
4	4	4	4	4	4	3	3	3	3	3	1	4	4	4	4	4	4	2	2	2	2	2	4	5	0	30	2	1	1	1	4	4	4	2.66667	4	3.09091
2	1	2	3	2	2	4	4	1	3	3	1	4	4	4	3	3	2	2	3	3	3	2	2	3	0	50	1	1	1	1	4	4	4	2.66667	2	3
5	4	2	3	2	3	3	3	1	4	3	2	4	4	3	2	2	2	2	2	4	4	4	4	3	0	30	2	0	1	0	4	4	4	2.66667	3.16667	3
3	3	4	4	3	4	4	2	2	2	2	4	4	4	3	4	2	2	2	2	4	4	2	5	5	0	55	2	0	1	0	4	4	4	2.66667	3.5	3
4	2	4	4	4	4	4	2	1	3	4	2	4	2	4	2	2	2	2	2	4	4	4	3	6	1	44	3	1	1	1	4	4	4	2.66667	3.66667	2.90909
4	4	4	4	2	4	3	4	2	2	3	2	5	2	2	2	2	2	2	4	4	4	2	4	5	1	55	2	1	1	1	4	4	4	2.66667	3.66667	2.81818
2	2	2	4	3	3	2	3	2	3	3	3	4	3	2	3	3	3	3	2	2	3	3	3	7	1	67	2	1	1	1	4	4	4	2.66667	2.66667	2.81818
4	4	4	4	4	4	3	3	1	3	3	3	4	4	4	2	2	2	2	2	2	4	3	4	1	0	42	2	0	1	0	2	2	4	2.66667	4	2.81818
5	5	5	2	5	2	2	3	1	2	4	4	4	4	4	4	2	1	2	4	1	1	4	5	2	0	41	3	1	1	1	2	4	4	2.66667	4	2.81818
2	4	4	2	3	4	3	3	1	4	3	2	4	4	4	2	2	2	3	2	4	2	2	4	4	0	50	2	0	1	1	4	4	4	2.66667	3.16667	2.81818
5	2	4	3	4	4	3	3	2	3	4	1	4	4	2	2	2	2	2	3	4	4	2	2	3	1	68	2	1	1	1	2	2	4	2.66667	3.66667	2.81818
5	5	5	4	5	4	3	2	2	3	3	3	4	2	4	2	2	2	4	2	2	4	2	3	2	0	23	2	0	1	0	3	2	4	2.66667	4.66667	2.72727
2	4	4	3	3	2	4	3	1	4	3	1	4	2	2	4	2	2	2	2	4	4	2	4	2	0	52	1	0	1	1	4	4	4	2.66667	3	2.72727
4	2	2	4	3	3	4	3	1	4	3	1	4	2	4	2	2	2	2	2	4	4	2	2	3	0	64	1	0	0	1	2	4	4	2.66667	3	2.72727
2	2	2	4	2	2	3	2	1	4	4	2	2	2	2	2	2	2	3	4	4	3	4	4	6	0	53	2	1	1	1	3	4	4	2.66667	2.33333	2.72727
1	4	4	3	3	3	4	1	1	4	4	2	4	3	4	3	3	2	2	3	2	2	2	5	2	1	52	2	0	1	1	4	4	4	2.66667	3	2.72727
1	4	4	2	4	1	2	2	2	4	5	1	4	2	2	2	4	2	2	2	4	4	2	4	3	0	47	1	0	1	0	3	4	4	2.66667	2.66667	2.72727
5	5	4	4	5	5	4	2	2	2	3	3	4	3	4	2	1	2	2	2	2	3	4	4	5	1	37	3	1	1	1	3	2	4	2.66667	4.66667	2.63636
5	1	4	4	2	3	4	2	2	4	3	1	2	4	2	2	2	2	2	4	4	4	1	3	4	0	54	2	1	1	1	4	4	4	2.66667	3.16667	2.63636
5	5	4	3	4	4	3	2	1	4	5	1	4	2	4	2	2	2	3	2	4	2	2	5	2	1	43	2	1	1	1	3	4	4	2.66667	4.16667	2.63636
3	5	5	4	2	4	2	2	1	4	4	3	2	4	4	2	2	2	2	4	1	4	2	3	2	0	37	2	0	1	1	2	2	4	2.66667	3.83333	2.63636
5	4	4	4	4	3	3	1	1	5	5	1	5	2	5	1	1	1	3	2	3	4	1	4	5	1	56	3	1	1	1	2	3	4	2.66667	4	2.54545
4	4	4	4	3	2	3	2	2	2	3	4	4	3	2	3	3	2	2	2	3	2	2	5	3	1	31	2	0	1	1	2	2	4	2.66667	3.5	2.54545
3	3	3	3	4	3	3	2	3	3	3	2	3	2	2	3	2	3	3	2	3	2	3	3	6	0	67	2	1	1	1	4	4	4	2.66667	3.16667	2.54545
2	4	2	4	2	3	4	2	1	4	3	2	5	3	4	4	1	2	2	2	2	2	1	3	2	1	47	2	1	1	1	2	4	4	2.66667	2.83333	2.54545
5	5	5	5	4	4	3	1	1	4	4	3	2	2	3	3	2	2	2	2	4	4	2	5	3	1	43	2	1	1	1	1	4	4	2.66667	4.66667	2.54545
5	3	5	4	5	4	4	2	1	3	4	2	1	2	1	4	4	1	1	2	4	4	4	5	5	1	48	2	0	1	0	4	4	4	2.66667	4.33333	2.54545
4	4	4	4	4	4	4	1	1	4	4	2	4	3	4	2	2	2	2	2	2	2	2	4	3	1	49	2	1	1	1	4	4	4	2.66667	4	2.45455
4	4	4	2	3	4	4	2	1	3	4	2	4	3	2	2	2	2	2	3	3	2	2	4	5	1	60	2	1	0	1	4	2	4	2.66667	3.5	2.45455
4	4	4	4	4	4	3	2	2	2	4	3	2	2	3	2	2	2	2	2	4	4	2	5	6	1	41	3	1	1	1	4	4	4	2.66667	4	2.45455
4	4	4	3	3	3	3	3	2	3	2	3	4	2	3	2	2	2	2	2	2	4	2	3	4	0	48	2	1	1	1	3	2	4	2.66667	3.5	2.45455
4	4	2	3	2	4	3	3	1	3	3	3	4	4	4	2	2	2	1	4	1	2	1	5	2	0	38	2	1	1	1	4	2	4	2.66667	3.16667	2.45455
1	1	1	2	4	2	5	4	1	4	1	1	4	4	3	2	2	2	2	2	2	2	2	3	4	0	52	1	0	0	1	3	5	4	2.66667	1.83333	2.45455
4	4	3	3	3	3	4	2	1	3	3	3	2	2	2	2	2	2	2	2	4	4	2	3	4	0	52	2	0	1	1	3	4	4	2.66667	3.33333	2.36364
1	1	4	4	1	4	4	2	1	4	3	2	4	3	4	1	1	1	1	2	4	4	1	4	3	0	49	2	0	1	0	4	4	4	2.66667	2.5	2.36364
2	2	5	5	5	5	2	4	1	5	1	3	2	2	2	2	2	2	2	2	4	2	4	4	3	1	29	2	0	0	0	2	4	4	2.66667	4	2.36364
5	5	5	5	5	5	2	2	2	3	4	3	4	2	4	2	2	2	2	2	2	2	2	4	6	0	42	2	1	1	1	3	4	4	2.66667	5	2.36364
4	4	4	4	4	4	4	2	1	2	4	3	4	3	4	2	2	1	2	2	2	2	2	4	6	1	55	3	1	1	1	4	3	4	2.66667	4	2.36364
2	2	2	4	4	4	2	4	2	2	3	3	4	4	4	1	1	1	1	1	1	4	4	3	5	1	65	2	0	1	0	2	4	4	2.66667	3	2.36364
4	4	4	3	3	4	3	2	2	3	4	2	3	2	2	2	2	2	2	3	3	3	2	4	6	1	37	2	1	1	1	3	2	4	2.66667	3.66667	2.36364
5	5	5	3	4	5	3	2	1	3	4	3	4	2	3	2	2	2	1	2	3	3	2	5	6	0	43	3	1	1	1	1	1	4	2.66667	4.5	2.36364
5	5	4	3	2	4	2	2	2	3	4	3	3	3	3	2	2	2	2	2	3	2	2	4	2	1	41	2	0	1	0	4	4	4	2.66667	3.83333	2.36364
4	4	4	3	3	4	4	3	1	3	3	2	2	3	2	4	2	2	2	2	2	2	3	4	5	0	47	2	1	1	1	3	4	4	2.66667	3.66667	2.36364
5	1	4	2	5	1	4	2	1	3	5	1	2	2	4	2	2	2	2	4	4	1	1	3	3	1	68	2	1	1	1	3	3	4	2.66667	3	2.36364
5	4	5	5	4	3	4	3	1	3	4	1	3	4	4	4	2	2	2	2	1	1	1	4	8	1	62	3	1	1	1	4	5	4	2.66667	4.33333	2.36364
2	2	2	2	3	3	4	3	1	2	5	1	2	4	2	2	2	1	2	3	5	2	1	3	3	1	57	2	1	1	1	3	2	4	2.66667	2.33333	2.36364
5	5	5	2	4	1	5	1	1	4	4	1	4	4	2	4	2	1	1	2	2	2	1	5	5	1	61	2	1	1	1	4	4	4	2.66667	3.66667	2.27273
4	4	3	3	4	4	4	2	2	2	4	2	2	1	4	2	2	2	3	2	3	2	2	4	4	1	40	3	1	1	1	3	2	4	2.66667	3.66667	2.27273
2	4	4	3	4	2	3	3	2	3	4	1	2	3	2	2	2	2	2	2	3	3	2	2	4	1	46	1	0	1	0	3	3	4	2.66667	3.16667	2.27273
4	4	4	2	4	4	4	1	1	2	4	4	4	2	2	2	2	2	2	2	2	2	2	4	6	1	42	3	1	1	1	4	4	4	2.66667	3.66667	2.18182
4	4	4	4	4	4	3	2	3	2	4	2	2	2	4	2	2	2	2	2	2	2	2	3	4	1	34	2	0	1	0	4	4	4	2.66667	4	2.18182
2	4	4	4	3	4	3	1	1	4	4	3	2	4	4	2	2	2	1	1	1	4	1	3	8	1	43	1	0	1	0	1	1	4	2.66667	3.5	2.18182
4	4	4	4	4	4	3	2	2	3	4	2	4	2	2	2	2	2	2	2	2	2	2	3	5	1	49	2	1	1	1	3	4	4	2.66667	4	2.18182
2	2	3	4	4	3	4	3	2	3	3	1	4	4	2	1	1	2	2	2	2	2	2	3	3	0	62	2	1	0	1	4	4	4	2.66667	3	2.18182
2	2	3	4	3	4	3	3	3	3	3	1	4	4	2	2	2	2	1	1	2	2	1	3	3	0	40	2	0	1	0	2	2	4	2.66667	3	2.09091
5	5	5	5	5	5	4	1	1	3	4	3	4	4	4	1	1	1	1	4	1	1	1	5	4	1	32	2	0	1	0	4	5	4	2.66667	5	2.09091
4	4	4	4	2	4	4	1	2	2	4	3	2	2	2	2	2	2	2	2	2	2	2	4	5	1	52	3	1	1	1	4	4	4	2.66667	3.66667	2
1	1	1	4	4	4	2	3	1	3	4	3	4	4	3	1	1	1	1	1	1	4	1	3	3	0	57	2	1	0	1	5	5	4	2.66667	2.5	2
4	4	4	4	2	4	4	3	1	3	3	2	2	2	2	2	2	2	2	2	2	2	2	4	5	0	72	2	1	1	1	2	4	4	2.66667	3.66667	2
5	5	5	5	5	2	4	1	1	3	4	3	5	2	1	1	1	1	1	1	5	2	1	3	6	0	47	3	1	1	1	3	5	4	2.66667	4.5	1.90909
2	2	4	2	4	1	2	5	1	4	3	1	4	2	1	1	1	1	3	2	4	1	1	4	7	0	54	2	1	1	1	1	1	4	2.66667	2.5	1.90909
5	3	2	2	2	2	5	2	2	2	3	2	2	1	2	1	1	3	1	1	2	4	2	3	2	1	42	2	1	1	1	3	2	4	2.66667	2.66667	1.81818
4	4	4	4	4	3	4	1	2	4	4	1	4	3	3	1	1	1	1	1	2	2	1	5	2	1	48	2	0	1	0	4	4	4	2.66667	3.83333	1.81818
2	2	4	3	4	4	3	2	1	2	5	3	2	2	2	2	2	1	1	1	4	2	1	4	4	1	47	2	0	1	1	4	4	4	2.66667	3.16667	1.81818
4	3	4	3	4	4	2	2	1	3	4	4	2	3	3	1	2	2	1	2	1	1	1	5	6	1	53	3	0	1	0	4	3	4	2.66667	3.66667	1.72727
2	2	1	1	1	1	4	2	1	4	4	1	2	2	2	1	1	1	1	1	4	2	2	3	5	1	58	2	1	1	0	4	3	4	2.66667	1.33333	1.72727
4	4	4	4	4	4	3	2	2	3	3	3	2	2	2	2	2	2	2	1	1	1	1	4	5	1	36	2	1	1	1	4	4	4	2.66667	4	1.63636
5	5	5	5	5	5	4	3	1	2	3	3	2	2	2	1	1	1	2	2	1	1	1	4	5	0	70	1	1	1	1	4	4	4	2.66667	5	1.45455
1	2	4	4	2	3	3	3	3	1	3	3	4	2	2	1	1	1	1	1	1	1	1	3	3	0	44	2	0	1	0	4	4	4	2.66667	2.66667	1.45455
5	5	5	5	5	3	4	2	1	3	4	2	2	2	3	1	1	1	1	1	1	1	1	3	5	1	80	2	1	0	1	4	3	4	2.66667	4.66667	1.36364
1	1	5	4	3	4	4	2	1	4	4	1	2	1	2	1	1	1	1	1	1	1	1	4	1	0	33	1	0	1	0	2	4	4	2.66667	3	1.18182
2	2	2	4	1	1	4	3	1	4	3	1	1	1	1	1	1	1	1	2	2	1	1	5	5	0	53	1	0	1	1	1	3	4	2.66667	2	1.18182
2	4	4	4	2	3	4	2	2	3	4	1	1	1	1	1	1	1	1	1	1	1	1	4	6	1	55	1	1	1	1	3	4	4	2.66667	3.16667	1
5	5	5	4	4	5	4	3	3	4	4	4	5	4	4	4	4	4	4	4	4	4	4	5	5	0	25	2	0	0	1	5	4	5	3.66667	4.66667	4.09091
5	5	5	5	5	5	5	4	1	4	4	4	5	5	5	2	2	2	2	2	5	1	5	4	3	1	29	3	1	1	0	2	2	5	3.66667	5	3.27273
5	5	5	5	5	5	5	4	2	3	4	4	4	4	4	2	2	4	2	4	4	2	4	4	5	0	40	2	1	1	1	3	4	5	3.66667	5	3.27273
5	5	5	3	4	4	5	2	3	4	4	4	4	3	4	2	2	2	2	4	4	4	4	5	1	1	20	3	1	0	1	2	2	5	3.66667	4.33333	3.18182
5	5	5	5	5	2	5	5	1	5	5	1	5	3	5	1	1	1	1	5	4	5	4	3	5	0	51	2	1	1	1	4	4	5	3.66667	4.5	3.18182
5	5	5	5	2	4	5	1	1	5	5	5	5	5	2	4	2	4	1	2	2	2	5	4	6	1	46	2	1	1	1	4	5	5	3.66667	4.33333	3.09091
5	5	5	5	5	5	4	4	2	5	4	3	5	5	5	2	2	2	4	2	1	4	2	3	5	1	41	2	1	1	1	4	4	5	3.66667	5	3.09091
5	5	4	4	4	4	4	4	3	4	4	3	5	5	5	4	1	1	2	5	1	3	1	3	3	1	33	2	1	0	1	3	3	5	3.66667	4.33333	3
5	5	5	2	4	5	5	3	2	5	5	2	4	4	4	4	1	1	3	2	2	4	4	5	5	1	43	3	1	1	1	4	4	5	3.66667	4.33333	3
5	5	5	5	5	5	5	3	2	4	4	4	4	4	4	1	1	1	2	4	4	4	4	4	5	0	34	3	1	1	1	4	2	5	3.66667	5	3
5	5	5	4	5	5	5	3	2	3	5	4	2	2	3	2	2	2	2	2	5	5	5	4	4	1	29	3	1	1	1	5	3	5	3.66667	4.83333	2.90909
5	5	4	4	4	4	4	4	2	4	4	4	4	4	4	2	2	2	3	4	2	2	2	5	2	0	28	3	0	1	1	4	3	5	3.66667	4.33333	2.81818
5	5	5	4	5	5	4	4	3	3	4	4	4	3	3	2	2	2	1	4	1	4	4	5	8	1	29	3	1	1	1	4	3	5	3.66667	4.83333	2.72727
4	5	5	3	4	2	5	3	2	4	4	4	4	4	5	1	1	1	2	5	3	1	2	5	5	0	31	2	0	1	0	3	5	5	3.66667	3.83333	2.63636
5	5	5	5	5	5	5	2	1	4	5	5	2	2	2	3	3	3	3	4	2	2	2	5	3	0	24	3	0	0	1	2	2	5	3.66667	5	2.54545
5	5	5	5	5	5	4	4	3	4	4	3	4	3	4	2	2	2	3	2	2	2	2	4	4	0	48	2	1	1	1	2	2	5	3.66667	5	2.54545
5	5	5	5	5	5	4	4	1	4	5	4	2	1	2	2	2	1	1	4	4	4	5	4	7	1	71	2	1	1	1	4	4	5	3.66667	5	2.54545
5	5	5	5	5	5	4	3	3	4	4	4	3	3	3	3	2	1	2	4	2	2	2	4	3	1	36	3	1	1	1	3	4	5	3.66667	5	2.45455
5	5	5	5	5	2	4	4	2	4	4	4	2	2	2	2	2	2	2	4	2	5	2	5	6	0	32	3	1	1	1	1	2	5	3.66667	4.5	2.45455
5	5	5	4	5	5	4	4	2	4	4	4	4	2	3	2	2	2	1	2	3	4	1	4	6	1	35	3	1	1	1	3	4	5	3.66667	4.83333	2.36364
5	5	5	2	4	5	4	4	2	4	4	4	4	2	3	2	2	2	2	2	4	2	1	5	5	1	19	2	0	0	0	2	5	5	3.66667	4.33333	2.36364
4	4	4	4	4	4	4	4	2	4	4	4	4	3	3	2	2	2	2	2	2	2	2	3	1	0	36	2	0	1	1	5	2	5	3.66667	4	2.36364
5	5	5	5	5	5	5	4	1	3	5	4	3	2	2	2	2	2	2	2	2	4	2	3	5	1	30	3	1	1	1	4	4	5	3.66667	5	2.27273
5	5	5	2	4	5	5	1	1	5	5	5	2	4	2	2	1	2	2	2	2	2	2	5	3	0	57	2	1	1	1	2	5	5	3.66667	4.33333	2.09091
4	4	4	4	4	4	4	3	2	3	5	5	2	2	3	2	2	2	2	2	2	2	2	4	6	0	36	2	1	1	0	4	4	5	3.66667	4	2.09091
4	4	4	4	4	4	4	3	3	4	4	4	2	2	2	2	2	2	2	2	2	2	2	5	6	1	61	2	1	1	1	4	4	5	3.66667	4	2
5	5	5	2	5	2	5	4	1	5	5	2	2	2	2	1	1	1	1	1	4	5	1	5	5	1	43	2	1	1	1	4	4	5	3.66667	4	1.90909
5	5	5	5	5	5	3	3	1	5	5	5	4	2	4	1	1	1	1	1	1	1	1	3	1	1	34	2	1	1	1	3	5	5	3.66667	5	1.63636
5	5	5	2	4	4	5	3	2	4	4	4	1	1	3	1	1	1	3	3	1	1	1	4	6	0	38	2	1	1	1	3	4	5	3.66667	4.16667	1.54545
5	5	5	5	5	5	4	4	2	4	4	4	1	1	1	1	1	1	1	1	4	1	4	4	6	1	33	2	0	1	1	4	4	5	3.66667	5	1.54545
5	5	5	4	5	4	5	3	2	4	4	4	4	2	2	1	1	1	1	1	1	1	1	4	5	1	29	3	1	1	1	2	4	5	3.66667	4.66667	1.45455
1	5	2	5	5	4	5	3	1	5	5	3	1	4	1	1	1	1	1	1	1	1	1	5	5	0	23	2	1	1	1	5	1	5	3.66667	3.66667	1.27273
2	2	2	4	2	4	3	2	1	1	1	1	2	2	2	2	2	2	2	2	3	4	2	5	5	1	67	1	1	0	1	1	5	3	1.5	2.66667	2.27273
1	2	2	4	4	2	2	3	1	1	1	1	2	2	2	2	2	2	2	2	2	2	2	3	6	1	66	2	1	0	1	3	4	3	1.5	2.5	2
1	1	1	1	1	2	3	1	1	2	1	1	3	2	2	2	2	2	1	1	1	1	1	3	3	0	59	2	1	1	1	1	4	3	1.5	1.16667	1.63636
1	1	1	1	1	1	2	1	1	1	3	1	2	3	1	1	1	1	1	2	1	2	1	3	1	1	62	2	0	1	1	1	1	3	1.5	1	1.45455
4	4	4	4	4	4	2	2	2	3	3	3	4	4	4	4	4	4	4	4	4	4	4	5	5	1	22	3	1	0	1	1	3	4	2.5	4	4
4	3	3	4	4	3	2	3	3	3	2	2	4	4	4	4	4	4	4	4	4	4	4	4	4	0	23	3	0	0	1	3	3	4	2.5	3.5	4
5	5	5	5	5	5	4	3	1	3	2	2	5	5	4	4	4	3	4	4	4	3	3	4	4	0	29	2	1	1	1	4	4	4	2.5	5	3.90909
5	2	4	4	3	4	2	2	2	3	4	2	4	4	4	4	2	2	4	4	5	4	3	4	2	0	44	3	1	1	1	2	4	4	2.5	3.66667	3.63636
5	5	2	5	5	2	4	3	1	2	2	3	4	4	4	3	3	2	4	4	4	4	4	4	4	0	45	2	1	1	1	4	4	4	2.5	4	3.63636
2	2	2	2	2	2	4	3	2	1	4	1	4	4	4	2	2	2	4	4	4	4	4	2	7	0	60	2	1	1	1	4	4	4	2.5	2	3.45455
5	4	5	4	4	3	5	2	1	1	3	3	4	4	3	4	3	3	4	3	4	4	2	4	4	0	42	1	0	1	1	2	1	4	2.5	4.16667	3.45455
4	5	5	4	5	3	2	2	1	5	2	3	5	4	4	2	2	2	1	5	4	4	4	4	4	1	19	2	1	0	0	4	2	4	2.5	4.33333	3.36364
4	2	4	4	4	4	4	3	1	3	3	1	2	4	4	4	4	5	4	4	2	2	2	4	8	1	48	2	0	1	1	2	2	4	2.5	3.66667	3.36364
4	4	4	4	4	4	3	1	2	3	2	4	2	3	3	4	4	3	3	4	3	4	4	4	5	1	23	2	0	0	0	3	1	4	2.5	4	3.36364
4	4	4	3	4	3	2	2	1	5	3	2	3	5	3	2	2	2	4	4	4	4	2	4	3	1	33	2	0	1	0	3	4	4	2.5	3.66667	3.18182
2	4	4	2	2	2	4	3	2	2	2	2	4	4	4	2	2	2	3	4	4	4	2	2	3	0	48	1	0	1	0	2	4	4	2.5	2.66667	3.18182
5	5	5	4	4	3	3	2	1	2	5	2	5	5	4	1	1	1	2	5	4	4	2	3	5	0	52	2	1	1	1	4	5	4	2.5	4.33333	3.09091
4	4	4	4	4	4	2	2	2	3	3	3	4	4	4	2	2	2	2	4	4	4	2	4	3	0	34	2	0	1	0	4	4	4	2.5	4	3.09091
4	4	4	4	3	3	3	3	2	2	3	2	3	3	3	3	3	3	3	3	3	3	3	4	4	0	68	2	1	1	1	2	4	4	2.5	3.66667	3
2	2	4	2	4	4	5	5	1	2	1	1	4	2	4	2	2	4	1	2	5	5	2	4	1	0	38	1	0	1	0	4	2	4	2.5	3	3
5	5	5	5	5	5	3	1	1	5	2	3	3	4	3	2	2	2	2	4	3	4	4	5	1	1	34	3	1	1	1	2	2	4	2.5	5	3
2	4	4	4	4	4	3	3	2	2	2	3	3	3	3	3	3	3	3	3	3	3	3	4	7	1	46	2	1	0	1	4	4	4	2.5	3.66667	3
5	1	3	4	1	4	2	2	1	4	4	2	4	3	4	2	1	2	4	2	4	4	2	4	4	1	64	2	1	1	1	3	3	4	2.5	3	2.90909
2	2	2	4	2	2	2	3	1	3	3	3	4	4	2	2	4	2	2	2	4	4	2	2	4	0	70	1	1	1	1	4	4	4	2.5	2.33333	2.90909
5	4	3	3	4	4	4	1	1	2	4	3	4	3	3	4	3	2	2	3	2	3	2	4	3	0	40	1	1	1	1	3	2	4	2.5	3.83333	2.81818
2	2	2	3	2	1	4	3	1	3	3	1	4	4	4	2	2	2	2	2	4	2	2	3	3	1	64	1	1	1	1	3	4	4	2.5	2	2.72727
4	4	2	2	4	2	4	3	1	1	4	2	4	2	4	2	2	2	2	2	4	4	2	4	3	1	49	2	0	1	1	2	3	4	2.5	3	2.72727
5	2	5	5	5	5	2	1	2	4	4	2	4	4	4	3	2	2	2	2	2	3	2	3	7	1	68	2	1	1	1	2	2	4	2.5	4.5	2.72727
2	2	4	4	4	1	4	3	1	4	2	1	4	4	4	2	2	2	4	2	2	2	2	5	5	0	31	2	0	1	0	3	4	4	2.5	2.83333	2.72727
5	5	5	5	2	5	4	2	2	2	2	3	4	4	4	2	2	2	2	2	3	2	2	4	5	0	29	2	0	1	0	4	2	4	2.5	4.5	2.63636
4	5	5	4	2	2	2	2	2	3	4	2	4	3	2	2	2	4	2	2	2	2	4	4	3	1	61	2	0	1	0	4	3	4	2.5	3.66667	2.63636
4	4	4	4	4	4	3	2	1	3	3	3	4	4	4	2	2	2	2	3	2	2	2	5	3	1	48	2	0	1	0	4	5	4	2.5	4	2.63636
4	4	4	4	4	4	3	2	1	3	3	3	4	4	4	1	1	4	1	4	4	1	1	4	2	0	40	2	1	1	1	4	3	4	2.5	4	2.63636
5	5	5	5	5	5	4	2	1	3	3	2	2	2	4	2	4	2	2	2	2	2	4	5	5	1	19	3	1	0	1	2	4	4	2.5	5	2.54545
1	5	5	5	5	5	4	2	1	4	2	2	3	3	4	2	1	2	2	2	5	2	2	1	1	1	57	2	1	1	1	2	5	4	2.5	4.33333	2.54545
2	4	2	4	2	4	3	3	1	3	2	3	4	2	2	4	4	2	2	2	2	2	2	4	6	0	52	2	1	1	0	4	5	4	2.5	3	2.54545
1	4	4	4	4	5	4	1	1	4	4	1	4	4	2	4	1	1	1	1	4	4	1	5	4	0	52	2	1	1	1	2	2	4	2.5	3.66667	2.45455
2	2	2	2	2	2	4	2	1	3	3	2	3	3	3	2	2	2	3	3	2	2	2	4	5	0	35	2	0	1	0	2	4	4	2.5	2	2.45455
2	4	2	2	2	2	4	3	2	2	2	2	2	3	2	4	4	1	2	2	2	2	2	4	2	0	44	1	0	1	0	2	2	4	2.5	2.33333	2.36364
4	4	5	5	4	4	2	1	2	4	4	2	4	4	4	2	2	2	1	2	2	2	1	3	5	1	35	2	1	1	0	3	4	4	2.5	4.33333	2.36364
4	4	4	3	4	4	3	2	1	3	3	3	4	3	3	2	2	2	2	2	2	2	2	4	6	1	52	2	1	1	1	4	4	4	2.5	3.83333	2.36364
5	5	5	5	5	1	5	3	1	1	4	1	3	2	2	2	1	1	4	1	4	4	1	4	1	1	44	3	1	1	1	1	4	4	2.5	4.33333	2.27273
1	1	1	1	1	1	3	2	1	4	4	1	4	3	3	2	2	2	2	2	2	2	1	3	4	0	55	2	1	1	1	4	2	4	2.5	1	2.27273
2	4	3	3	4	3	4	3	1	3	3	1	2	2	2	3	3	3	2	2	2	2	2	4	4	0	57	1	0	1	0	4	4	4	2.5	3.16667	2.27273
2	4	4	3	4	3	3	3	2	3	2	2	4	2	2	3	2	2	2	2	2	2	2	3	4	0	47	2	0	1	1	3	3	4	2.5	3.33333	2.27273
5	5	5	4	4	3	4	2	2	2	4	1	4	2	2	2	2	2	2	2	2	2	2	4	5	1	45	2	0	1	1	4	4	4	2.5	4.33333	2.18182
2	2	3	4	4	3	3	2	2	3	4	1	2	3	3	2	2	2	2	2	2	2	2	5	5	1	51	2	0	1	0	3	3	4	2.5	3	2.18182
4	4	4	4	4	4	3	3	2	2	3	2	4	4	4	2	2	2	1	1	1	1	2	4	5	0	41	1	0	1	1	4	4	4	2.5	4	2.18182
2	4	4	2	2	4	5	2	2	2	2	2	4	2	2	2	2	2	2	2	2	2	2	3	2	0	25	1	0	1	0	3	3	4	2.5	3	2.18182
4	4	2	4	2	2	3	2	2	3	3	2	4	2	2	2	2	2	2	2	2	2	2	4	6	1	47	2	1	1	1	3	4	4	2.5	3	2.18182
5	5	4	3	3	3	4	2	1	3	3	2	2	2	2	4	2	2	2	2	2	2	1	4	5	0	50	2	1	1	0	4	4	4	2.5	3.83333	2.09091
5	5	5	5	5	3	5	2	1	2	4	1	2	4	4	1	1	1	2	2	2	2	2	3	4	0	69	3	1	0	1	4	5	4	2.5	4.66667	2.09091
5	4	4	4	3	3	4	1	1	4	4	1	2	2	2	2	2	2	3	2	2	2	2	4	2	1	60	2	1	1	1	2	4	4	2.5	3.83333	2.09091
5	5	5	5	4	4	4	1	1	3	4	2	1	4	2	1	1	1	2	2	4	4	1	3	6	1	70	3	1	0	1	4	4	4	2.5	4.66667	2.09091
2	2	2	4	4	4	3	3	1	4	3	1	4	2	2	2	2	2	1	2	2	2	2	5	3	0	30	1	0	1	0	4	4	4	2.5	3	2.09091
5	1	4	2	2	2	3	2	1	4	4	1	2	2	2	2	2	2	2	2	1	2	4	3	6	1	46	2	1	1	0	3	4	4	2.5	2.66667	2.09091
4	2	2	2	2	2	4	1	1	4	4	1	2	2	2	2	2	2	2	2	2	2	2	2	2	0	66	2	1	1	1	2	4	4	2.5	2.33333	2
5	5	5	5	5	5	4	2	1	3	4	1	2	2	2	2	2	2	2	2	2	2	2	4	5	0	34	3	1	1	1	3	5	4	2.5	5	2
5	2	4	4	5	1	4	2	2	4	2	1	3	2	2	1	1	1	1	1	4	4	1	4	3	1	55	2	1	1	1	2	4	4	2.5	3.5	1.90909
4	2	2	2	4	2	4	2	2	3	3	1	1	2	2	2	2	2	2	2	2	2	2	3	7	0	78	2	1	0	1	2	4	4	2.5	2.66667	1.90909
1	1	1	4	4	4	4	3	1	1	4	2	4	4	4	1	1	1	1	2	1	1	1	4	3	0	43	2	0	1	0	2	2	4	2.5	2.5	1.90909
2	2	2	4	3	3	4	2	1	3	3	2	4	3	2	1	2	1	2	2	1	1	2	2	4	0	75	1	1	0	1	3	2	4	2.5	2.66667	1.90909
4	2	3	3	3	4	4	1	1	3	3	3	4	3	3	2	2	2	1	1	1	1	1	4	4	1	52	1	0	1	1	2	2	4	2.5	3.16667	1.90909
5	1	2	2	2	1	4	1	1	3	5	1	2	2	3	1	1	1	1	1	5	1	1	3	6	0	86	3	1	0	1	4	4	4	2.5	2.16667	1.72727
4	2	3	4	3	3	2	3	2	3	3	2	3	2	1	1	1	2	1	1	2	2	2	4	5	0	45	2	1	1	1	4	4	4	2.5	3.16667	1.63636
1	1	1	3	2	2	5	3	1	1	4	1	4	2	1	1	1	1	1	1	1	2	2	3	5	0	73	3	1	0	1	2	4	4	2.5	1.66667	1.54545
5	1	4	3	2	2	2	3	1	1	4	4	3	2	3	1	1	1	1	1	1	1	1	5	2	0	64	2	1	1	1	2	4	4	2.5	2.83333	1.45455
4	1	1	1	1	4	1	1	1	5	5	2	1	1	1	1	1	1	1	1	1	1	1	4	5	1	35	2	0	1	0	2	4	4	2.5	2	1
5	5	5	5	5	5	4	2	3	4	4	4	5	5	5	4	4	1	4	4	4	4	2	5	8	0	31	3	1	1	1	4	4	5	3.5	5	3.81818
5	5	5	5	3	5	4	3	4	4	4	2	3	4	5	4	4	3	4	3	4	4	4	3	1	1	36	1	0	1	1	2	2	5	3.5	4.66667	3.81818
5	5	5	5	5	5	4	3	2	4	4	4	4	4	4	4	2	2	4	4	4	4	4	5	4	0	33	3	1	1	1	4	4	5	3.5	5	3.63636
5	5	5	5	5	5	5	2	3	4	4	3	4	4	4	4	3	2	3	4	4	3	4	5	3	1	18	2	1	0	1	4	4	5	3.5	5	3.54545
5	5	5	4	5	5	4	4	3	4	4	2	5	4	4	2	2	2	4	4	4	4	4	4	6	0	18	2	0	0	0	2	4	5	3.5	4.83333	3.54545
5	5	5	5	4	5	4	3	3	3	4	4	4	2	2	4	5	1	1	4	5	5	5	5	3	1	40	2	0	1	0	4	5	5	3.5	4.83333	3.45455
5	4	4	4	4	4	5	3	3	3	3	4	4	4	4	2	2	2	2	4	4	4	4	5	1	1	33	2	0	1	1	4	4	5	3.5	4.16667	3.27273
1	2	2	2	2	4	5	5	2	1	4	4	3	3	3	3	3	3	3	3	3	3	3	5	6	1	46	2	1	0	1	4	3	5	3.5	2.16667	3
5	5	5	5	5	5	5	1	3	4	4	4	2	3	3	3	3	3	3	3	3	3	3	5	7	0	41	3	1	1	1	2	4	5	3.5	5	2.90909
4	2	2	3	3	2	4	3	3	4	5	2	4	4	2	2	2	2	2	2	4	4	4	3	5	0	60	3	1	1	0	5	5	5	3.5	2.66667	2.90909
5	5	5	5	5	2	4	2	1	5	5	4	4	4	4	2	2	1	1	4	4	4	1	5	5	0	47	3	1	1	1	3	3	5	3.5	4.5	2.81818
5	5	5	4	2	4	3	3	3	4	4	4	4	4	4	4	2	1	2	2	4	2	2	4	5	0	41	2	1	0	1	2	4	5	3.5	4.16667	2.81818
5	5	5	5	5	5	4	3	2	4	4	4	3	4	2	2	3	1	2	4	4	2	4	4	5	1	20	3	1	0	1	4	4	5	3.5	5	2.81818
4	4	4	4	4	4	4	4	1	4	4	4	4	4	4	4	2	2	2	2	2	2	2	5	5	1	44	2	1	1	1	3	4	5	3.5	4	2.72727
5	5	5	5	5	5	4	4	1	4	4	4	4	4	4	1	1	4	2	4	1	1	4	5	5	0	41	1	0	1	1	3	2	5	3.5	5	2.72727
4	2	4	4	2	2	4	4	3	4	4	2	4	4	2	2	2	2	2	2	4	4	2	4	5	1	70	3	1	1	1	2	2	5	3.5	3	2.72727
5	5	4	2	4	4	5	2	2	4	4	4	4	2	4	4	2	2	2	2	4	2	2	4	5	0	24	3	0	0	1	4	4	5	3.5	4	2.72727
4	4	4	4	4	4	4	4	1	4	4	4	4	4	4	2	2	2	2	2	4	2	2	4	5	1	52	2	1	1	0	4	4	5	3.5	4	2.72727
5	5	5	5	5	5	4	4	1	4	4	4	4	4	4	4	2	2	1	2	2	2	2	5	7	1	27	3	1	1	1	1	4	5	3.5	5	2.63636
5	5	5	5	5	5	4	3	2	4	4	4	4	4	4	2	2	2	2	2	3	2	2	4	5	0	47	2	1	1	1	3	5	5	3.5	5	2.63636
4	4	2	4	4	4	5	3	2	3	4	4	4	4	4	4	1	1	1	4	2	2	2	5	5	0	18	2	0	0	0	4	4	5	3.5	3.66667	2.63636
4	2	3	2	4	4	4	4	2	4	4	3	4	3	4	2	2	2	2	2	2	2	2	4	5	0	26	2	0	1	1	3	2	5	3.5	3.16667	2.45455
5	5	5	5	5	5	4	4	1	4	4	4	5	5	5	1	1	1	4	1	1	1	1	5	6	0	37	3	1	1	1	3	3	5	3.5	5	2.36364
5	2	5	5	5	5	4	3	3	4	4	3	2	3	2	2	3	3	1	1	4	4	1	4	4	1	47	2	1	1	1	4	5	5	3.5	4.5	2.36364
4	4	4	4	4	4	4	4	2	4	4	3	2	3	3	2	2	2	2	2	2	4	2	5	5	1	29	2	0	1	0	3	5	5	3.5	4	2.36364
5	5	5	5	5	5	4	3	2	4	4	4	2	2	4	1	1	1	4	2	2	4	2	3	6	1	37	3	1	1	1	4	4	5	3.5	5	2.27273
5	5	5	5	5	5	4	3	3	3	4	4	2	4	4	2	2	1	1	2	2	2	2	4	6	0	29	2	0	1	0	1	5	5	3.5	5	2.18182
1	1	4	4	4	1	4	4	4	4	4	1	4	3	3	3	3	1	1	1	1	1	1	4	5	0	62	2	1	1	1	4	4	5	3.5	2.5	2
5	5	5	5	5	5	5	3	2	2	4	5	4	1	1	1	1	1	3	1	3	4	1	5	6	1	29	3	1	1	1	3	1	5	3.5	5	1.90909
5	2	4	4	4	4	4	4	1	4	4	4	4	1	2	2	1	2	1	2	2	2	1	4	6	0	75	3	1	1	1	4	5	5	3.5	3.83333	1.81818
5	5	5	5	5	5	4	4	1	4	4	4	3	1	4	1	1	1	1	1	4	1	1	2	4	0	68	3	1	1	1	2	4	5	3.5	5	1.72727
5	5	5	5	5	5	4	1	3	4	5	4	5	3	1	1	1	1	2	1	1	1	1	5	6	0	44	2	1	1	1	2	1	5	3.5	5	1.63636
1	2	4	5	4	1	2	1	1	2	1	1	4	2	2	2	2	4	1	2	2	2	2	3	5	1	49	1	0	1	0	4	2	3	1.33333	2.83333	2.27273
4	2	3	2	2	3	2	1	1	1	2	1	2	2	2	3	2	2	2	2	3	3	2	3	3	1	75	2	1	0	1	3	4	3	1.33333	2.66667	2.27273
1	1	2	2	2	1	3	1	1	1	1	1	2	2	2	2	2	2	2	2	2	2	2	2	4	0	51	1	1	1	1	2	2	3	1.33333	1.5	2
1	2	1	1	1	1	2	2	1	1	1	1	4	2	2	1	1	3	1	1	1	1	1	5	2	0	44	1	0	1	0	3	1	3	1.33333	1.16667	1.63636
2	1	2	3	1	1	2	1	1	1	2	1	1	1	1	1	1	1	1	1	1	1	1	2	3	0	68	1	1	0	1	4	4	3	1.33333	1.66667	1
5	5	5	2	4	1	3	2	2	2	4	1	5	4	5	5	4	4	5	4	5	5	5	5	4	1	53	3	1	0	1	5	2	4	2.33333	3.66667	4.63636
2	4	4	4	4	4	2	2	4	4	1	1	4	4	2	4	4	4	4	4	5	5	4	1	3	1	39	1	0	1	1	1	4	4	2.33333	3.66667	4
4	2	4	2	2	4	3	1	1	3	3	3	4	4	4	4	4	3	3	4	4	4	4	4	5	0	36	2	0	1	1	4	4	4	2.33333	3	3.81818
4	4	4	3	4	4	4	2	2	2	2	2	4	4	4	4	2	4	4	4	4	4	4	4	6	0	54	2	1	1	1	3	3	4	2.33333	3.83333	3.81818
4	4	4	4	4	4	3	2	2	2	2	3	4	4	4	4	2	4	4	4	4	4	4	3	6	0	36	2	1	1	1	2	4	4	2.33333	4	3.81818
5	4	4	4	2	5	3	3	1	1	3	3	4	4	4	3	3	3	4	4	4	5	3	3	5	1	60	2	1	1	1	3	2	4	2.33333	4	3.72727
3	4	4	4	4	4	2	2	2	3	3	2	4	4	4	3	2	4	4	4	4	4	4	5	6	0	48	2	1	1	1	3	4	4	2.33333	3.83333	3.72727
5	2	5	2	5	5	3	1	1	4	4	1	4	4	4	4	4	2	4	4	4	4	2	2	2	1	59	2	1	1	1	3	2	4	2.33333	4	3.63636
4	4	2	3	4	4	4	3	1	2	2	2	4	2	4	4	2	4	4	4	4	4	4	4	7	1	45	2	0	1	0	4	4	4	2.33333	3.5	3.63636
2	2	3	4	2	2	2	2	2	2	3	3	4	4	3	3	3	3	4	4	4	4	3	3	3	0	48	1	0	0	1	4	4	4	2.33333	2.5	3.54545
2	1	2	3	2	1	3	3	1	4	2	1	4	4	4	3	3	2	3	3	3	5	4	2	5	0	58	2	1	1	1	3	4	4	2.33333	1.83333	3.45455
4	2	4	4	4	4	2	2	2	3	3	2	4	3	4	4	4	3	2	2	4	4	4	4	4	1	47	2	0	1	1	4	2	4	2.33333	3.66667	3.45455
4	4	4	4	4	4	4	2	1	3	2	2	4	4	4	4	4	4	4	2	4	2	2	4	5	0	35	2	1	1	1	4	4	4	2.33333	4	3.45455
5	5	5	5	5	5	2	2	2	2	4	2	4	4	4	4	2	3	2	4	4	4	2	3	7	0	54	3	1	1	1	2	4	4	2.33333	5	3.36364
4	4	4	4	3	4	2	2	3	2	3	2	4	4	4	3	3	3	3	3	3	3	3	4	6	1	64	2	1	0	1	2	4	4	2.33333	3.83333	3.27273
2	2	3	4	3	4	3	2	1	3	3	2	4	4	4	3	3	3	2	2	4	4	2	3	5	0	41	2	1	1	1	1	4	4	2.33333	3	3.18182
4	2	4	4	2	4	3	2	1	3	4	1	4	2	4	3	3	2	2	4	4	4	2	4	3	1	58	2	1	1	1	3	2	4	2.33333	3.33333	3.09091
1	4	4	2	4	3	3	3	1	4	2	1	2	4	2	4	4	2	2	2	4	4	4	4	5	0	32	2	0	1	0	3	2	4	2.33333	3	3.09091
4	4	4	3	3	3	3	2	3	2	2	2	3	3	3	3	3	3	3	3	4	4	2	3	3	0	30	1	1	1	1	4	2	4	2.33333	3.5	3.09091
1	5	5	4	4	4	3	3	3	2	2	1	4	2	2	4	4	4	2	3	2	4	2	3	5	0	36	2	0	1	1	2	2	4	2.33333	3.83333	3
5	5	5	5	2	4	3	1	1	3	4	2	4	3	4	2	2	2	4	2	4	4	2	4	6	1	45	2	1	1	1	2	5	4	2.33333	4.33333	3
4	4	3	3	3	3	3	2	2	3	2	2	3	3	3	3	3	3	3	3	3	3	3	4	5	1	55	3	1	1	1	3	3	4	2.33333	3.33333	3
2	4	3	3	4	4	4	2	1	4	2	1	4	4	3	3	3	3	2	2	2	3	3	5	3	1	36	1	0	1	1	3	3	4	2.33333	3.33333	2.90909
2	2	2	3	2	2	2	2	1	4	4	1	4	4	4	2	2	2	2	3	3	3	3	4	2	1	34	2	0	1	1	2	3	4	2.33333	2.16667	2.90909
5	5	5	4	5	5	2	2	2	3	3	2	4	4	4	2	1	1	2	4	4	2	4	5	5	1	19	2	1	0	1	4	4	4	2.33333	4.83333	2.90909
4	4	4	3	4	4	4	1	1	4	2	2	4	3	4	3	1	2	4	3	2	4	1	5	5	1	29	2	0	1	0	5	4	4	2.33333	3.83333	2.81818
5	2	4	3	4	4	4	2	1	2	3	2	5	4	4	2	2	2	4	2	2	2	2	5	2	1	25	2	0	1	0	2	2	4	2.33333	3.66667	2.81818
4	2	4	4	4	2	4	3	1	2	3	1	4	2	4	2	2	2	2	2	4	4	2	5	5	0	45	1	0	1	1	3	4	4	2.33333	3.33333	2.72727
4	4	2	3	4	4	3	1	1	4	2	3	4	2	4	2	2	2	2	4	2	4	2	3	5	0	51	2	1	1	1	3	2	4	2.33333	3.5	2.72727
5	5	5	2	2	4	2	2	1	3	3	3	4	3	5	2	1	3	1	4	5	1	1	5	3	1	39	2	1	1	1	4	3	4	2.33333	3.83333	2.72727
3	3	3	4	3	3	3	2	1	3	3	2	4	4	4	2	3	3	2	2	2	2	2	5	5	1	54	2	1	1	0	4	2	4	2.33333	3.16667	2.72727
4	4	4	4	4	4	3	3	1	3	2	2	4	4	4	2	2	2	2	2	2	4	2	5	4	0	28	2	0	1	1	4	4	4	2.33333	4	2.72727
4	4	4	4	4	4	3	2	1	3	2	3	4	2	4	4	3	2	1	1	4	4	1	4	5	0	22	2	0	1	1	4	3	4	2.33333	4	2.72727
2	3	3	4	3	2	4	3	2	3	1	1	4	4	3	2	2	2	3	4	2	2	2	3	4	0	42	1	0	1	0	3	3	4	2.33333	2.83333	2.72727
1	1	4	4	4	4	3	2	2	2	3	2	2	4	3	2	2	2	2	2	4	4	2	3	5	0	45	1	0	1	0	4	4	4	2.33333	3	2.63636
5	5	5	4	5	4	4	1	1	2	3	3	2	2	4	3	3	3	2	2	2	2	4	2	5	1	39	3	1	1	0	4	4	4	2.33333	4.66667	2.63636
3	1	4	4	3	1	3	2	1	3	4	1	2	2	2	4	1	1	3	2	4	4	3	4	6	0	80	2	1	1	1	3	4	4	2.33333	2.66667	2.54545
1	4	4	4	4	1	3	3	3	1	3	1	4	4	4	2	2	2	2	2	2	2	2	4	5	1	50	2	1	1	1	4	4	4	2.33333	3	2.54545
4	4	4	3	2	4	2	2	1	4	3	2	4	3	3	2	1	2	2	4	3	2	2	5	3	0	43	1	0	1	1	4	4	4	2.33333	3.5	2.54545
4	5	5	4	5	5	4	3	1	2	2	2	4	2	2	4	2	1	1	2	4	4	2	3	5	1	33	2	0	1	0	2	2	4	2.33333	4.66667	2.54545
5	5	5	2	5	5	3	3	1	1	5	1	5	5	5	1	1	1	5	1	1	1	1	5	5	1	63	3	1	1	1	2	5	4	2.33333	4.5	2.45455
5	5	5	3	5	4	3	2	1	2	3	3	4	2	2	2	3	2	1	4	4	1	2	5	3	0	19	2	1	0	1	4	4	4	2.33333	4.5	2.45455
1	2	2	4	2	4	3	3	3	2	2	1	2	3	2	2	3	2	2	2	3	3	2	3	5	0	63	3	1	0	1	1	4	4	2.33333	2.5	2.36364
4	4	4	3	3	2	1	1	1	3	4	4	2	2	4	2	2	2	2	2	4	2	2	4	6	1	45	3	1	1	1	2	2	4	2.33333	3.33333	2.36364
5	5	2	4	4	4	3	2	1	3	3	2	2	4	2	2	2	2	2	4	2	2	2	2	3	0	30	1	0	0	0	4	4	4	2.33333	4	2.36364
1	1	2	2	3	1	3	3	1	3	3	1	4	1	3	2	1	1	1	1	5	5	1	2	3	0	56	2	1	1	1	1	3	4	2.33333	1.66667	2.27273
1	1	2	2	2	4	3	1	1	3	4	2	4	4	4	4	1	1	1	1	2	2	1	4	6	1	70	2	0	1	0	4	4	4	2.33333	2	2.27273
2	2	3	2	2	2	5	1	1	4	2	1	4	2	3	2	2	2	2	2	2	2	2	3	4	0	51	1	0	1	1	3	4	4	2.33333	2.16667	2.27273
4	1	5	5	5	5	1	2	1	3	4	3	4	1	2	1	1	3	1	1	4	4	2	3	1	0	42	2	1	1	1	3	1	4	2.33333	4.16667	2.18182
4	4	4	4	4	4	3	2	2	3	2	2	2	4	2	2	2	2	2	2	2	2	2	4	3	1	42	2	1	1	1	2	4	4	2.33333	4	2.18182
3	3	3	4	3	3	4	2	2	2	2	2	3	2	3	2	2	2	2	2	2	2	2	4	5	1	41	2	1	1	1	3	3	4	2.33333	3.16667	2.18182
5	5	5	5	5	5	4	2	1	1	3	3	2	4	2	2	2	2	2	2	2	2	2	5	4	1	25	2	0	1	1	4	4	4	2.33333	5	2.18182
2	4	2	4	2	4	3	1	1	3	3	3	2	3	2	2	2	2	2	2	2	2	2	5	4	0	45	1	1	1	1	3	4	4	2.33333	3	2.09091
2	2	4	4	2	5	5	2	1	1	3	2	4	3	1	2	2	2	2	2	2	2	1	3	4	0	57	1	1	0	1	2	4	4	2.33333	3.16667	2.09091
4	4	4	4	4	4	3	3	2	2	2	2	2	2	2	2	2	2	1	2	2	4	2	3	5	0	55	2	1	1	1	4	3	4	2.33333	4	2.09091
5	5	4	5	5	3	2	2	2	4	2	2	3	3	2	2	2	2	2	2	2	1	1	3	2	0	22	2	0	1	0	2	3	4	2.33333	4.5	2
4	2	4	2	2	2	2	2	3	3	2	2	2	2	2	2	2	2	2	2	2	2	2	4	5	0	57	2	0	1	0	2	4	4	2.33333	2.66667	2
4	4	2	2	1	4	2	3	2	3	3	1	2	4	2	1	1	2	2	2	3	2	1	5	3	0	34	2	0	1	1	4	4	4	2.33333	2.83333	2
4	2	2	3	2	2	3	2	1	3	3	2	2	2	2	2	2	2	2	2	2	2	2	5	4	0	44	2	0	1	1	2	4	4	2.33333	2.5	2
2	2	2	2	2	2	4	2	2	2	2	2	2	2	2	2	2	2	2	2	2	2	2	4	5	0	52	2	0	0	1	4	3	4	2.33333	2	2
1	1	1	1	1	1	5	1	1	1	5	1	2	2	2	2	2	2	2	2	2	2	2	4	10	0	54	2	0	1	0	4	4	4	2.33333	1	2
4	4	4	4	4	4	4	2	1	2	2	3	2	1	4	1	2	2	2	2	2	2	2	4	5	0	30	2	1	1	1	4	3	4	2.33333	4	2
4	4	2	4	2	4	4	1	1	3	3	2	2	2	2	2	2	2	1	2	2	2	2	4	4	1	47	3	1	1	1	4	4	4	2.33333	3.33333	1.90909
4	3	3	4	4	2	4	3	1	2	3	1	4	4	2	1	1	1	1	1	3	1	1	4	5	0	45	1	0	1	0	3	4	4	2.33333	3.33333	1.81818
5	4	4	2	2	2	2	2	2	3	4	1	2	3	4	1	1	1	3	2	1	1	1	5	5	1	61	2	1	1	0	2	3	4	2.33333	3.16667	1.81818
4	2	4	2	2	2	4	1	1	2	4	2	2	3	2	2	2	2	2	2	1	1	1	4	5	1	69	2	1	1	1	2	3	4	2.33333	2.66667	1.81818
4	4	4	4	2	2	3	2	1	1	3	4	2	2	2	2	2	2	1	2	2	2	1	4	6	0	51	1	0	1	1	4	4	4	2.33333	3.33333	1.81818
5	5	5	3	5	3	3	2	1	2	3	3	2	2	2	1	1	2	2	2	2	2	2	5	5	0	36	3	0	1	1	1	1	4	2.33333	4.33333	1.81818
2	1	2	3	4	1	2	2	1	3	3	3	4	3	3	1	1	1	1	1	1	1	1	4	5	0	57	2	1	1	1	4	4	4	2.33333	2.16667	1.63636
5	5	5	4	3	3	4	1	1	3	3	2	2	2	2	1	1	1	2	2	1	2	2	4	4	0	41	2	0	1	0	1	1	4	2.33333	4.16667	1.63636
5	5	5	3	5	3	3	2	1	3	4	1	1	1	3	1	1	1	1	1	1	5	1	4	3	1	58	2	1	1	1	2	4	4	2.33333	4.33333	1.54545
5	3	4	1	1	3	3	1	1	3	2	4	2	4	2	1	1	1	2	1	1	1	1	3	4	0	55	2	1	1	1	2	3	4	2.33333	2.83333	1.54545
2	2	2	2	2	2	2	2	2	4	2	2	2	2	2	2	2	1	1	1	1	1	1	5	3	1	59	1	1	1	1	3	4	4	2.33333	2	1.45455
5	2	4	5	5	1	3	3	1	3	3	1	2	2	1	1	1	1	1	4	1	1	1	4	4	1	39	2	0	1	0	1	1	4	2.33333	3.66667	1.45455
1	1	1	4	1	1	4	3	1	1	4	1	1	1	1	1	1	1	1	1	4	2	1	2	1	1	57	3	0	1	1	2	4	4	2.33333	1.5	1.36364
4	4	3	2	2	2	3	2	1	4	3	1	3	2	1	1	1	1	1	1	1	1	1	4	5	0	46	2	0	1	1	4	3	4	2.33333	2.83333	1.27273
2	2	2	2	4	2	4	2	1	3	3	1	2	1	1	1	1	2	1	1	1	1	1	4	4	0	47	1	0	1	1	3	4	4	2.33333	2.33333	1.18182
2	2	2	4	2	2	3	2	1	4	3	1	2	1	1	1	1	1	1	1	1	1	1	4	5	1	40	2	0	1	1	4	4	4	2.33333	2.33333	1.09091
4	4	4	4	4	4	5	3	1	1	3	1	2	1	1	1	1	1	1	1	1	1	1	3	5	1	49	1	0	1	0	3	4	4	2.33333	4	1.09091
5	5	5	5	1	1	2	3	1	3	4	1	1	1	1	1	1	1	1	1	1	1	1	2	1	0	46	2	1	1	1	2	1	4	2.33333	3.66667	1
5	5	5	5	5	5	4	3	2	3	4	4	5	5	5	5	5	5	4	4	4	4	2	5	6	0	52	3	1	1	1	4	3	5	3.33333	5	4.36364
4	4	4	2	2	2	4	2	1	4	4	5	4	4	4	4	4	4	4	4	4	4	5	4	6	0	27	3	1	1	1	4	4	5	3.33333	3	4.09091
5	5	5	4	5	5	4	3	1	4	4	4	4	4	5	2	1	4	4	4	4	4	4	4	5	0	40	3	1	1	1	1	4	5	3.33333	4.83333	3.63636
4	4	4	4	4	4	4	2	2	4	4	4	4	4	4	4	2	2	4	4	4	4	2	5	2	0	28	3	1	1	1	4	4	5	3.33333	4	3.45455
5	5	5	5	5	5	5	3	1	2	4	5	5	2	5	2	2	2	5	2	4	5	2	4	4	1	33	2	0	1	1	4	3	5	3.33333	5	3.27273
5	5	5	5	5	5	4	3	1	4	4	4	2	2	2	4	4	4	2	4	4	4	4	4	3	0	37	3	1	1	1	1	2	5	3.33333	5	3.27273
5	5	5	3	4	3	5	2	2	5	4	2	4	4	4	3	1	3	3	4	2	5	2	1	2	1	41	3	1	0	1	3	4	5	3.33333	4.16667	3.18182
5	5	4	4	4	4	4	4	2	3	4	3	4	2	4	2	2	1	4	4	4	4	4	4	5	0	20	3	0	0	0	4	5	5	3.33333	4.33333	3.18182
4	4	4	4	4	4	4	3	3	4	3	3	4	3	3	3	3	3	3	3	3	3	3	5	5	1	37	3	1	0	1	3	4	5	3.33333	4	3.09091
5	5	5	5	5	5	4	2	2	4	4	4	4	2	4	2	2	2	3	4	4	4	3	5	5	1	18	2	0	0	1	4	4	5	3.33333	5	3.09091
4	4	4	4	4	4	4	2	2	4	4	4	4	4	4	2	1	1	4	1	4	4	4	4	4	0	36	2	1	1	1	2	4	5	3.33333	4	3
2	2	4	2	4	4	5	2	1	4	4	4	4	4	4	4	1	1	1	4	4	4	2	3	4	0	44	2	0	1	1	4	4	5	3.33333	3	3
1	5	5	2	5	5	5	2	1	4	4	4	5	2	5	4	1	1	1	4	4	4	1	5	8	0	41	2	0	1	1	5	2	5	3.33333	3.83333	2.90909
5	5	5	5	5	5	4	4	2	3	3	4	5	5	4	2	1	1	4	4	1	4	1	4	6	0	49	3	1	1	1	4	4	5	3.33333	5	2.90909
5	5	5	5	5	5	5	3	3	3	3	3	4	4	4	2	2	2	2	4	2	2	4	5	5	1	22	3	1	0	0	5	4	5	3.33333	5	2.90909
5	5	5	5	5	5	4	2	2	4	4	4	3	2	2	2	4	2	2	2	5	2	5	4	7	1	28	3	1	0	1	2	2	5	3.33333	5	2.81818
4	2	4	4	4	1	4	4	3	4	4	1	4	4	4	2	2	2	2	2	4	2	2	2	1	0	56	2	0	1	0	5	5	5	3.33333	3.16667	2.72727
4	4	4	4	4	4	5	3	3	3	3	3	4	2	3	2	2	2	2	3	3	3	3	3	2	0	53	2	1	1	1	4	4	5	3.33333	4	2.63636
5	5	5	5	5	4	4	4	1	3	4	4	4	4	4	2	2	2	2	2	2	2	3	4	8	0	40	3	1	1	1	4	4	5	3.33333	4.83333	2.63636
4	4	4	4	4	4	4	4	2	4	4	2	4	4	4	2	2	2	2	2	2	2	2	5	2	0	29	3	1	1	0	4	2	5	3.33333	4	2.54545
4	4	5	4	5	5	4	2	3	4	4	3	4	4	3	2	2	1	2	2	2	4	2	4	1	1	27	3	1	1	1	4	4	5	3.33333	4.5	2.54545
5	5	5	5	4	5	4	4	2	3	3	4	4	3	2	2	1	1	3	3	4	4	1	4	8	0	41	2	1	0	1	3	5	5	3.33333	4.83333	2.54545
4	4	4	5	4	4	4	3	3	4	3	3	4	2	4	4	1	1	1	2	4	4	1	3	5	0	45	3	0	1	1	4	4	5	3.33333	4.16667	2.54545
4	4	4	4	3	2	5	3	2	3	4	3	4	4	2	2	4	2	2	1	2	2	2	2	5	1	68	3	1	1	1	4	5	5	3.33333	3.5	2.45455
2	4	4	3	3	3	4	3	2	4	4	3	4	3	3	2	2	3	2	2	2	2	2	4	5	1	51	2	1	1	1	3	4	5	3.33333	3.16667	2.45455
5	5	5	5	5	5	4	4	2	3	3	4	4	2	2	1	1	1	2	4	4	4	2	5	2	1	39	3	1	1	1	4	3	5	3.33333	5	2.45455
5	5	5	3	5	2	5	3	2	2	4	4	4	1	4	5	4	1	1	4	1	1	1	3	6	0	52	3	1	0	1	4	5	5	3.33333	4.16667	2.45455
4	5	4	5	4	5	3	4	2	3	4	4	3	2	3	2	2	1	2	3	5	1	2	5	3	0	21	3	1	0	1	3	4	5	3.33333	4.5	2.36364
5	5	5	5	5	5	4	2	2	4	4	4	4	2	2	2	2	2	2	2	2	2	2	4	5	1	40	3	0	1	1	4	4	5	3.33333	5	2.18182
4	4	4	5	2	4	4	4	2	2	4	4	2	2	2	1	4	2	2	1	1	4	2	3	6	0	43	3	1	1	1	4	4	5	3.33333	3.83333	2.09091
5	5	5	5	5	5	4	3	1	4	4	4	2	2	3	2	2	2	2	2	2	2	2	5	6	0	27	3	1	1	1	4	4	5	3.33333	5	2.09091
5	5	5	5	5	2	4	4	2	4	4	2	2	2	2	2	2	2	2	2	2	2	2	5	8	0	52	3	1	1	0	3	5	5	3.33333	4.5	2
1	5	5	5	5	5	4	3	1	4	4	4	4	5	1	5	1	1	1	1	1	1	1	2	1	0	30	2	0	1	0	4	5	5	3.33333	4.33333	2
5	5	5	5	5	2	4	3	1	4	4	4	2	2	2	2	2	2	4	2	1	1	1	3	4	0	33	2	0	1	0	1	1	5	3.33333	4.5	1.90909
4	5	4	5	4	5	5	2	1	3	4	5	2	2	1	1	1	1	2	2	2	3	2	4	5	0	40	2	1	1	1	4	4	5	3.33333	4.5	1.72727
1	1	4	3	1	1	3	3	3	5	5	1	2	3	1	1	1	1	1	1	1	1	1	4	8	0	60	2	0	1	1	4	4	5	3.33333	1.83333	1.27273
5	2	2	5	5	1	4	4	3	4	4	1	1	1	1	1	1	1	1	1	1	1	1	5	5	1	79	2	1	1	1	4	5	5	3.33333	3.33333	1
2	2	2	2	2	2	2	1	1	1	1	1	4	3	3	3	3	3	3	3	2	4	3	5	4	1	49	2	0	1	0	2	4	3	1.16667	2	3.09091
2	2	2	2	2	2	2	1	1	1	1	1	3	3	3	3	3	3	1	3	3	3	3	2	2	0	62	1	0	1	0	2	2	3	1.16667	2	2.81818
2	2	2	2	2	2	2	1	1	1	1	1	2	2	2	2	2	2	2	2	2	2	2	2	3	0	41	1	0	1	0	2	2	3	1.16667	2	2
1	2	2	1	1	1	2	1	1	1	1	1	1	2	2	2	2	2	1	1	1	2	1	2	5	0	44	2	0	1	1	2	4	3	1.16667	1.33333	1.54545
2	4	4	3	2	2	1	1	1	4	5	1	4	4	5	2	2	2	4	4	4	4	4	3	5	1	48	2	0	1	0	4	4	4	2.16667	2.83333	3.54545
3	4	4	5	5	4	2	2	2	2	3	2	4	5	4	4	5	2	4	3	2	2	4	3	3	1	31	1	0	0	0	4	4	4	2.16667	4.16667	3.54545
2	2	2	2	2	2	2	3	1	2	3	2	4	4	3	4	2	4	4	2	4	4	4	3	3	1	55	2	0	1	0	4	4	4	2.16667	2	3.54545
4	4	3	4	4	2	2	2	1	2	3	3	4	4	4	3	3	3	4	3	3	2	3	4	5	1	29	3	1	0	1	3	4	4	2.16667	3.5	3.27273
1	4	4	4	4	2	5	1	1	1	4	1	4	4	4	3	3	3	3	3	3	3	3	2	5	0	51	2	0	1	0	4	2	4	2.16667	3.16667	3.27273
4	2	2	4	2	4	3	2	1	3	3	1	4	4	4	4	2	2	2	2	4	4	2	1	3	0	53	2	0	1	0	2	2	4	2.16667	3	3.09091
2	4	3	3	3	2	3	2	1	3	3	1	4	4	4	3	2	2	4	4	3	2	2	3	5	0	49	1	0	1	1	4	3	4	2.16667	2.83333	3.09091
1	1	1	4	3	2	2	3	1	3	3	1	5	2	4	1	1	1	3	5	4	5	2	5	5	0	46	1	0	1	0	3	3	4	2.16667	2	3
2	4	2	3	3	3	4	3	1	3	1	1	4	2	3	3	3	3	3	3	3	4	2	5	3	0	31	3	0	1	0	4	4	4	2.16667	2.83333	3
1	2	1	4	4	1	4	2	1	2	3	1	4	4	4	2	2	2	2	2	4	2	2	4	5	1	54	2	0	1	0	4	4	4	2.16667	2.16667	2.72727
5	4	4	4	2	2	2	2	1	3	4	1	2	2	2	2	2	2	2	2	5	5	2	3	1	1	53	2	1	1	1	3	4	4	2.16667	3.5	2.54545
4	4	4	4	4	4	2	1	1	3	4	2	4	4	3	2	1	1	3	2	2	4	1	4	5	0	43	2	0	1	1	4	4	4	2.16667	4	2.45455
4	2	4	4	2	2	2	2	2	2	4	1	4	3	3	2	2	2	2	2	2	2	2	4	5	1	70	2	1	1	1	4	4	4	2.16667	3	2.36364
5	5	5	5	5	5	3	3	2	1	1	3	4	3	3	2	2	2	2	2	2	2	2	4	3	0	35	2	1	1	1	2	4	4	2.16667	5	2.36364
4	2	2	3	3	3	4	2	1	2	2	2	4	3	3	2	2	2	2	2	2	2	2	3	1	0	36	2	1	1	1	1	4	4	2.16667	2.83333	2.36364
4	4	4	4	4	3	3	2	1	3	3	1	4	2	2	2	2	1	3	2	4	2	2	5	5	0	38	2	0	1	0	4	4	4	2.16667	3.83333	2.36364
2	2	2	3	2	3	3	3	2	2	2	1	4	4	2	2	2	2	2	2	2	2	2	4	4	1	38	1	0	1	1	3	3	4	2.16667	2.33333	2.36364
4	4	4	4	4	2	2	2	2	3	3	1	2	2	2	2	2	2	2	2	4	4	2	3	4	0	46	2	1	1	1	4	3	4	2.16667	3.66667	2.36364
4	4	4	4	4	4	3	2	1	2	3	2	2	2	2	2	2	2	2	2	4	4	2	3	2	0	37	2	1	1	0	3	2	4	2.16667	4	2.36364
4	4	4	4	4	4	4	3	1	1	2	2	4	2	4	2	2	2	1	1	4	2	1	4	1	0	48	1	0	1	0	4	4	4	2.16667	4	2.27273
4	4	4	4	4	2	2	2	1	3	3	2	4	2	2	2	2	2	2	2	2	2	2	4	7	0	63	2	1	1	1	4	2	4	2.16667	3.66667	2.18182
2	2	1	2	1	1	2	2	2	3	2	2	3	3	2	2	2	2	2	2	2	2	2	4	6	1	51	2	0	1	0	4	2	4	2.16667	1.5	2.18182
2	2	2	5	4	3	4	2	1	2	3	1	2	4	2	2	2	2	2	2	2	2	2	5	4	0	64	2	1	1	1	3	4	4	2.16667	3	2.18182
5	4	5	3	2	4	3	1	1	3	3	2	3	3	2	2	2	2	1	2	2	2	2	4	5	0	49	2	0	1	0	2	4	4	2.16667	3.83333	2.09091
4	4	4	4	4	4	2	1	1	3	3	3	2	2	2	4	2	2	1	2	2	2	2	3	1	0	27	1	0	1	1	1	1	4	2.16667	4	2.09091
5	3	4	4	4	2	2	2	2	2	4	1	2	2	2	2	2	2	2	2	2	2	2	4	6	1	73	3	1	1	1	4	4	4	2.16667	3.66667	2
2	4	4	4	2	4	2	2	2	2	3	2	2	2	2	2	2	2	2	2	2	2	2	4	5	0	49	2	0	1	1	2	4	4	2.16667	3.33333	2
2	2	2	2	2	3	3	2	2	2	2	2	2	2	2	2	2	2	2	2	2	2	2	3	6	0	56	2	0	1	1	2	4	4	2.16667	2.16667	2
4	4	4	5	3	5	2	2	1	3	4	1	2	2	2	2	1	2	2	1	2	3	2	4	6	1	69	2	1	1	1	4	4	4	2.16667	4.16667	1.90909
4	4	4	3	4	2	2	2	2	2	3	2	2	2	1	2	3	2	1	2	2	2	1	4	4	0	44	2	0	1	1	4	3	4	2.16667	3.5	1.81818
4	4	2	4	4	3	3	2	1	3	3	1	2	2	4	2	2	2	1	1	1	1	1	4	1	1	36	2	0	1	0	4	4	4	2.16667	3.5	1.72727
4	1	4	2	2	5	3	1	2	3	3	1	3	2	2	1	1	1	1	2	3	2	1	4	5	0	65	2	1	1	1	4	5	4	2.16667	3	1.72727
1	1	4	2	1	1	2	2	1	3	4	1	2	4	2	1	1	1	1	4	1	1	1	4	2	0	44	1	0	1	0	2	2	4	2.16667	1.66667	1.72727
5	5	4	5	5	4	1	2	1	5	1	3	4	2	2	2	1	1	1	1	1	2	1	3	7	0	33	2	1	1	1	2	2	4	2.16667	4.66667	1.63636
1	1	2	4	2	2	4	1	1	2	3	2	2	2	2	1	1	2	1	1	2	2	2	2	5	1	50	2	0	1	0	2	4	4	2.16667	2	1.63636
5	5	5	5	4	4	3	1	1	3	4	1	4	1	1	1	1	1	1	1	1	4	1	4	5	1	60	3	1	1	1	3	5	4	2.16667	4.66667	1.54545
1	1	1	1	1	1	4	3	1	1	3	1	1	1	3	1	1	1	1	1	4	2	1	3	1	1	50	2	0	1	0	4	2	4	2.16667	1	1.54545
2	2	2	3	2	4	3	1	1	3	4	1	2	2	2	1	1	1	2	2	1	1	1	4	5	0	50	2	1	1	1	2	3	4	2.16667	2.5	1.45455
4	2	4	3	4	4	3	2	1	1	4	2	2	1	2	2	1	1	2	1	1	1	1	4	2	0	62	2	1	1	1	1	3	4	2.16667	3.5	1.36364
1	5	5	4	2	1	2	1	1	4	4	1	1	3	1	2	1	1	1	1	1	1	1	3	3	1	54	2	0	1	1	4	4	4	2.16667	3	1.27273
4	1	4	4	1	1	3	3	1	1	4	1	1	1	1	1	1	1	1	1	2	1	1	3	5	1	69	2	1	1	1	4	4	4	2.16667	2.5	1.09091
1	4	2	4	1	4	3	2	1	3	2	2	1	1	1	1	1	1	1	1	2	1	1	4	4	0	40	1	1	1	1	3	4	4	2.16667	2.66667	1.09091
5	5	5	5	5	5	2	1	1	3	3	3	1	1	2	1	1	1	1	1	1	1	1	5	5	1	31	3	0	1	0	4	4	4	2.16667	5	1.09091
4	4	3	5	2	4	3	2	2	2	2	2	2	1	1	1	1	1	1	1	1	1	1	3	5	1	71	1	1	0	1	4	4	4	2.16667	3.66667	1.09091
4	3	3	2	2	4	3	1	1	2	3	3	1	1	1	1	1	1	1	1	1	1	1	4	5	1	48	2	0	1	1	4	4	4	2.16667	3	1
5	5	5	5	5	5	4	3	2	3	3	4	5	5	5	3	3	3	5	5	4	4	3	5	3	0	27	1	1	1	1	4	4	5	3.16667	5	4.09091
1	5	4	4	4	5	2	4	2	4	5	2	5	5	4	5	1	4	3	4	4	4	4	3	1	0	32	2	0	1	1	4	4	5	3.16667	3.83333	3.90909
5	5	5	2	2	5	3	2	1	5	5	3	5	3	5	4	4	3	2	5	2	4	5	5	3	1	35	2	0	1	0	2	5	5	3.16667	4	3.81818
2	4	4	3	2	4	5	2	1	4	5	2	4	2	3	4	2	4	4	3	3	3	3	3	1	1	42	3	0	1	1	4	5	5	3.16667	3.16667	3.18182
5	5	5	5	5	5	4	3	2	3	4	3	2	3	4	4	4	2	3	3	4	4	2	4	7	1	18	2	0	0	0	4	4	5	3.16667	5	3.18182
5	5	5	4	5	5	4	3	1	4	4	3	4	4	4	4	1	1	2	4	4	5	2	3	6	1	57	2	1	1	0	4	5	5	3.16667	4.83333	3.18182
5	5	5	5	5	5	4	2	1	4	4	4	4	2	4	2	2	4	4	4	2	2	4	4	5	1	40	3	1	1	1	3	4	5	3.16667	5	3.09091
1	1	3	4	2	4	4	3	4	3	2	3	4	2	3	3	3	2	3	3	4	4	3	3	4	0	54	2	1	1	1	3	2	5	3.16667	2.5	3.09091
5	5	5	4	5	5	4	2	3	4	2	4	5	4	5	4	1	1	1	4	4	2	2	5	5	1	23	2	0	1	0	4	4	5	3.16667	4.83333	3
5	5	5	4	5	5	3	2	2	2	5	5	4	4	4	2	3	3	2	4	1	1	4	4	6	0	39	3	1	1	1	4	4	5	3.16667	4.83333	2.90909
4	4	4	4	4	4	4	2	3	4	3	3	4	4	4	2	2	2	2	2	4	4	2	4	4	1	41	2	0	1	0	4	4	5	3.16667	4	2.90909
5	5	5	5	5	5	5	2	2	4	4	2	4	2	4	4	2	2	2	2	4	2	4	4	5	1	18	2	0	0	0	2	3	5	3.16667	5	2.90909
2	5	4	4	2	2	5	2	2	4	5	1	4	4	4	3	3	2	3	2	2	2	2	2	5	1	60	2	1	1	1	4	4	5	3.16667	3.16667	2.81818
5	5	5	5	5	5	3	3	2	4	4	3	2	2	5	2	1	1	1	5	1	5	5	3	5	1	32	2	0	1	1	3	2	5	3.16667	5	2.72727
5	4	5	3	4	4	4	4	1	3	4	3	2	2	4	2	2	2	2	4	4	4	2	4	3	0	35	2	1	1	1	2	3	5	3.16667	4.16667	2.72727
5	5	4	4	4	4	4	2	2	3	4	4	4	2	4	2	2	2	2	2	4	2	4	3	7	1	47	3	1	1	1	4	4	5	3.16667	4.33333	2.72727
3	4	5	5	4	5	4	2	2	4	4	3	4	3	4	1	1	1	1	4	4	4	2	3	5	1	34	2	0	1	1	4	5	5	3.16667	4.33333	2.63636
5	5	5	4	5	3	3	2	2	5	5	2	4	4	4	2	3	1	3	2	2	2	2	3	5	0	60	2	1	1	1	2	4	5	3.16667	4.5	2.63636
4	4	4	4	4	4	4	3	1	4	4	3	2	3	3	2	2	2	2	4	4	2	2	5	5	0	34	3	1	1	1	4	4	5	3.16667	4	2.54545
5	5	5	5	5	5	4	2	1	5	4	3	4	4	4	2	2	2	2	2	2	2	2	5	7	0	44	3	1	1	1	4	4	5	3.16667	5	2.54545
5	5	5	5	5	3	5	2	1	3	4	4	2	2	2	4	4	2	2	2	2	2	2	4	3	0	40	2	0	1	1	2	4	5	3.16667	4.66667	2.36364
4	5	5	5	5	5	4	2	2	3	5	3	4	3	4	3	3	2	1	2	1	1	1	4	5	1	58	2	1	1	1	4	4	5	3.16667	4.83333	2.27273
4	4	4	4	4	4	5	2	2	2	4	4	2	2	3	2	2	2	2	2	2	2	2	3	5	1	38	3	0	1	1	4	4	5	3.16667	4	2.09091
5	5	5	4	1	2	4	2	2	3	4	4	2	1	4	1	1	2	1	1	4	5	1	5	6	0	49	3	1	1	1	4	5	5	3.16667	3.66667	2.09091
4	2	4	3	4	3	4	4	2	4	4	1	3	1	1	4	4	4	1	1	1	1	1	5	6	0	43	2	0	1	0	4	4	5	3.16667	3.33333	2
4	4	4	4	4	4	4	3	1	4	3	4	2	2	2	2	2	2	2	2	2	2	2	5	5	1	26	2	0	1	0	4	5	5	3.16667	4	2
4	4	4	4	4	4	3	3	1	3	5	4	2	2	1	3	1	1	2	2	3	2	1	4	8	1	64	2	1	1	1	4	4	5	3.16667	4	1.81818
5	5	5	5	5	2	4	2	2	4	4	3	5	1	1	1	1	1	1	4	1	1	1	5	1	1	26	3	1	1	1	4	5	5	3.16667	4.5	1.63636
4	2	4	3	3	3	4	4	2	4	4	1	4	3	3	1	1	1	1	1	1	1	1	2	5	0	54	2	1	1	1	4	4	5	3.16667	3.16667	1.63636
2	2	2	2	2	2	1	1	1	1	1	1	3	2	2	2	2	2	2	2	2	2	2	4	5	1	60	2	0	1	1	3	4	3	1	2	2.09091
2	1	1	1	1	1	1	1	1	1	1	1	2	2	2	1	1	2	1	1	2	1	1	4	3	0	54	2	0	1	1	4	4	3	1	1.16667	1.45455
2	1	1	1	1	1	1	1	1	1	1	1	1	1	1	1	1	1	1	1	1	1	1	3	3	0	68	2	1	0	0	4	4	3	1	1.16667	1
1	1	1	1	1	1	1	1	1	1	1	1	1	1	1	1	1	1	1	1	1	1	1	4	5	1	48	2	0	1	0	4	5	3	1	1	1
1	1	1	1	1	1	1	1	1	1	1	1	1	1	1	1	1	1	1	1	1	1	1	3	1	0	54	1	0	1	1	3	5	3	1	1	1
1	1	1	1	1	1	1	1	1	1	1	1	1	1	1	1	1	1	1	1	1	1	1	2	5	0	74	1	1	1	1	2	3	3	1	1	1
2	2	2	3	2	2	3	3	1	2	2	1	4	4	4	3	3	3	3	4	4	4	3	4	5	1	54	1	1	1	1	4	2	4	2	2.16667	3.54545
1	2	2	2	2	2	4	4	1	1	1	1	4	3	3	4	4	3	4	4	4	3	2	3	6	0	55	1	0	1	1	3	4	4	2	1.83333	3.45455
1	1	1	3	2	1	4	1	1	1	4	1	4	4	2	4	4	2	2	4	4	4	4	3	2	0	55	1	0	1	0	4	4	4	2	1.5	3.45455
4	3	4	3	3	3	2	2	2	2	2	2	4	4	4	3	3	3	3	3	4	4	3	3	5	1	68	1	1	1	1	4	3	4	2	3.33333	3.45455
5	5	5	5	5	5	2	2	2	2	2	2	4	4	4	3	3	3	3	3	3	4	3	5	5	1	25	3	1	0	1	2	4	4	2	5	3.36364
3	4	4	4	3	3	2	2	2	2	2	2	4	4	4	2	2	2	4	4	4	3	3	3	5	1	39	2	0	1	1	4	4	4	2	3.5	3.27273
5	5	4	4	3	1	3	3	1	2	2	1	2	2	2	4	4	4	2	4	4	4	2	5	1	0	40	2	0	0	1	3	3	4	2	3.66667	3.09091
4	2	4	4	4	4	2	2	2	2	2	2	2	2	5	4	2	2	2	4	4	4	2	3	5	1	47	2	0	1	1	3	4	4	2	3.66667	3
3	2	3	4	2	2	3	1	1	3	3	1	3	3	3	3	3	3	3	3	3	3	3	3	4	0	47	2	0	1	1	3	3	4	2	2.66667	3
4	2	4	4	2	2	4	2	1	1	3	1	4	4	2	2	2	2	2	2	5	5	2	4	4	0	63	2	1	1	0	4	4	4	2	3	2.90909
2	2	4	2	2	5	3	2	1	2	2	2	2	2	4	4	4	2	2	2	4	4	2	3	4	1	65	1	0	1	1	4	4	4	2	2.83333	2.90909
5	2	2	3	4	4	3	2	1	2	3	1	5	3	3	2	2	3	2	3	2	2	4	5	4	1	54	2	0	1	1	4	3	4	2	3.33333	2.81818
5	5	5	5	5	2	2	2	2	2	2	2	4	4	3	2	2	2	3	4	2	4	1	3	5	1	37	2	1	1	1	3	5	4	2	4.5	2.81818
4	4	4	4	4	4	2	2	2	2	2	2	4	4	4	2	2	2	2	2	2	2	4	4	5	0	35	2	0	1	1	2	4	4	2	4	2.72727
2	2	2	4	3	2	4	2	1	3	1	1	4	3	4	2	2	2	4	2	2	2	2	3	5	0	54	1	0	1	0	4	4	4	2	2.5	2.63636
1	3	1	2	1	1	2	1	1	2	5	1	4	3	4	2	2	1	2	1	4	4	1	3	5	1	59	2	1	0	1	2	2	4	2	1.5	2.54545
2	4	4	4	4	4	2	2	2	1	3	2	2	2	4	2	2	2	2	4	2	4	2	4	2	1	42	1	0	1	0	4	4	4	2	3.66667	2.54545
2	2	4	3	2	2	4	3	1	2	1	1	2	2	3	4	2	2	2	2	4	2	2	3	1	0	69	2	1	1	1	3	4	4	2	2.5	2.45455
2	2	2	2	4	2	5	1	1	1	3	1	2	3	3	3	3	2	2	2	2	2	2	4	6	1	52	1	0	1	0	2	4	4	2	2.33333	2.36364
5	4	4	4	4	1	3	1	1	1	5	1	5	3	4	4	2	2	1	1	1	1	1	4	5	1	81	3	1	1	1	2	4	4	2	3.66667	2.27273
1	1	1	2	4	1	2	2	1	3	3	1	3	3	3	2	2	1	2	2	4	2	1	3	1	0	52	1	0	1	0	2	3	4	2	1.66667	2.27273
5	4	5	5	2	4	1	1	1	2	5	2	3	4	3	2	2	2	1	2	2	2	2	3	3	1	65	3	1	1	1	4	4	4	2	4.16667	2.27273
1	1	1	4	1	1	4	1	1	1	4	1	2	2	2	2	2	2	2	2	4	2	2	3	6	0	54	2	1	1	1	4	4	4	2	1.5	2.18182
4	2	3	3	2	3	2	2	2	2	2	2	2	2	2	3	3	2	2	2	2	2	2	4	1	0	38	2	0	1	0	3	2	4	2	2.83333	2.18182
5	5	5	5	5	5	2	2	2	2	2	2	4	2	2	2	2	2	2	2	2	2	2	4	4	1	18	2	0	0	0	3	3	4	2	5	2.18182
4	2	2	4	2	4	3	3	1	3	1	1	4	4	2	2	2	2	1	2	2	1	1	3	5	0	50	2	1	1	1	3	4	4	2	3	2.09091
4	4	4	4	4	4	2	2	2	2	2	2	4	4	4	1	1	1	1	1	1	1	4	4	4	1	32	2	0	1	0	3	4	4	2	4	2.09091
4	4	2	4	4	4	2	2	2	2	2	2	4	2	2	2	2	1	2	2	2	2	2	3	5	1	57	2	1	1	1	4	4	4	2	3.66667	2.09091
4	3	4	4	4	4	1	1	2	2	4	2	2	2	2	2	2	2	1	1	3	2	3	4	7	1	61	2	1	1	1	3	4	4	2	3.83333	2
4	4	4	2	2	2	2	2	2	2	2	2	2	2	2	2	2	2	2	2	2	2	2	5	2	0	42	2	0	1	1	1	1	4	2	3	2
4	2	3	3	3	1	3	2	1	2	3	1	2	2	2	2	2	2	2	2	2	2	2	4	3	1	65	2	1	1	1	3	2	4	2	2.66667	2
4	3	3	3	3	3	2	2	2	2	2	2	2	2	2	2	2	2	2	2	2	2	2	3	4	0	31	1	0	1	0	3	3	4	2	3.16667	2
5	2	5	5	5	1	2	2	1	3	3	1	2	2	2	2	2	2	2	2	2	2	2	3	6	0	54	2	0	1	0	4	4	4	2	3.83333	2
2	2	2	2	2	2	2	2	2	2	2	2	2	2	2	2	2	2	2	2	2	2	2	4	4	1	47	3	1	1	1	4	3	4	2	2	2
4	4	4	4	4	4	2	2	2	2	2	2	2	2	2	2	2	2	2	2	2	2	2	4	6	0	66	2	1	1	1	4	4	4	2	4	2
2	2	2	2	2	2	3	2	1	2	2	2	2	2	2	2	2	2	2	2	2	2	2	4	5	1	48	1	1	1	1	4	4	4	2	2	2
4	4	4	4	2	2	2	2	2	2	2	2	2	2	2	2	2	2	2	2	2	2	2	3	5	0	38	1	0	1	0	4	2	4	2	3.33333	2
2	2	2	2	2	2	2	2	2	2	2	2	2	2	2	2	2	2	2	2	2	2	2	3	4	0	53	1	0	1	0	2	4	4	2	2	2
4	2	2	2	4	4	2	2	2	2	2	2	2	2	2	2	2	2	2	2	2	2	2	2	5	1	71	2	1	1	0	3	4	4	2	3	2
5	2	2	5	5	2	4	2	1	3	1	1	1	4	1	1	1	1	1	1	4	5	1	2	6	0	66	2	1	1	1	2	2	4	2	3.5	1.90909
5	5	5	2	2	3	3	3	1	1	3	1	4	4	4	1	1	1	1	1	1	1	1	5	5	0	67	2	1	1	1	2	3	4	2	3.66667	1.81818
4	5	5	5	5	5	3	2	1	2	2	2	1	4	1	1	1	1	4	1	4	1	1	4	2	0	31	2	0	1	0	3	3	4	2	4.83333	1.81818
4	4	4	4	2	1	2	2	2	2	2	2	3	3	3	2	2	2	1	1	1	1	1	3	4	0	45	2	1	1	0	4	4	4	2	3.16667	1.81818
1	1	1	4	1	1	3	1	1	5	1	1	2	2	2	1	1	1	2	2	2	2	2	5	5	0	68	1	1	1	1	3	4	4	2	1.5	1.72727
1	1	1	4	1	1	3	1	1	4	2	1	4	3	1	1	1	1	2	1	3	1	1	1	1	1	54	2	0	1	0	3	4	4	2	1.5	1.72727
1	1	4	5	1	4	2	2	1	3	3	1	2	2	4	1	1	1	1	2	2	1	1	3	3	0	49	1	0	1	0	1	2	4	2	2.66667	1.63636
2	2	4	4	4	4	1	3	1	3	3	1	2	2	4	1	1	1	1	1	1	1	1	3	1	0	42	1	0	1	1	3	1	4	2	3.33333	1.45455
2	2	4	4	4	4	3	3	1	1	3	1	2	1	1	1	1	1	1	1	2	2	1	4	6	0	46	2	1	1	1	4	2	4	2	3.33333	1.27273
2	2	2	2	2	2	2	1	2	3	3	1	2	2	2	1	1	1	1	1	1	1	1	4	3	1	45	1	0	1	0	2	4	4	2	2	1.27273
4	1	1	4	3	1	4	1	1	3	2	1	2	1	1	1	1	1	1	1	1	1	1	3	1	0	80	2	1	0	1	4	5	4	2	2.33333	1.09091
2	2	2	2	2	2	2	1	1	4	3	1	1	1	1	2	1	1	1	1	1	1	1	4	5	1	52	1	0	1	0	3	3	4	2	2	1.09091
5	5	5	5	5	5	3	3	3	3	3	3	4	4	4	4	4	4	4	4	4	4	4	5	6	1	37	2	0	1	0	4	4	5	3	5	4
4	4	4	4	4	4	3	3	3	3	3	3	4	4	4	4	4	4	4	4	4	4	4	5	5	1	26	3	0	0	1	4	2	5	3	4	4
4	4	4	4	4	4	3	3	3	3	3	3	4	4	4	4	4	4	4	4	4	4	4	3	5	1	46	2	0	1	1	4	4	5	3	4	4
5	5	5	5	5	5	3	3	3	3	3	3	4	2	4	4	4	4	4	4	4	4	4	5	3	1	25	3	1	0	1	3	4	5	3	5	3.81818
4	4	4	4	4	4	4	3	2	3	3	3	4	3	4	3	4	4	3	4	4	4	3	5	4	1	33	2	1	1	1	2	4	5	3	4	3.63636
5	5	5	5	5	5	4	3	1	4	3	3	4	4	5	4	1	1	4	1	5	5	5	5	1	1	18	2	0	0	0	1	2	5	3	5	3.54545
5	5	5	4	4	3	5	5	1	2	4	1	2	4	4	2	3	4	5	5	4	4	1	4	5	0	37	2	0	1	0	4	4	5	3	4.33333	3.45455
5	5	5	5	4	5	4	4	1	4	4	1	4	4	4	2	2	2	4	4	4	4	2	3	6	0	35	2	0	1	1	2	4	5	3	4.83333	3.27273
4	2	3	3	2	3	5	2	2	4	3	2	4	2	3	3	3	1	4	4	4	4	3	4	4	1	53	2	0	1	1	4	4	5	3	2.83333	3.18182
1	1	5	5	5	3	4	4	1	4	4	1	4	4	4	4	3	2	3	2	5	3	1	3	4	0	60	2	1	1	1	1	2	5	3	3.33333	3.18182
4	4	4	4	2	2	4	2	2	4	4	2	4	4	3	3	3	3	3	3	3	3	3	4	5	1	41	2	0	1	1	2	4	5	3	3.33333	3.18182
4	4	4	4	4	4	3	3	2	4	4	2	4	4	4	4	2	2	2	4	2	4	2	5	7	0	57	3	1	1	1	2	4	5	3	4	3.09091
5	1	5	4	3	2	5	1	1	5	5	1	4	3	5	2	2	1	2	3	5	4	1	5	5	1	68	2	1	1	1	4	5	5	3	3.33333	2.90909
4	4	4	4	4	4	3	3	3	4	4	1	4	4	4	3	2	2	3	2	2	3	2	4	5	1	58	3	1	1	1	5	5	5	3	4	2.81818
5	5	5	4	4	2	5	2	2	3	5	1	4	3	4	2	2	1	3	2	4	4	2	4	4	1	47	3	1	1	1	4	4	5	3	4.16667	2.81818
5	5	5	5	5	5	3	3	3	3	3	3	4	4	4	2	2	2	2	2	4	2	2	5	5	1	44	3	1	1	0	4	4	5	3	5	2.72727
5	5	5	5	5	4	2	5	1	3	3	4	5	4	4	2	2	2	1	4	2	2	1	5	6	0	32	2	1	0	1	1	2	5	3	4.83333	2.63636
4	4	4	4	4	4	4	3	1	2	4	4	4	3	3	2	2	2	2	2	4	3	2	4	6	0	41	2	1	1	1	2	3	5	3	4	2.63636
4	4	4	4	4	4	4	2	2	2	4	4	4	4	4	2	2	2	2	2	2	2	2	4	5	0	31	2	0	1	1	4	4	5	3	4	2.54545
4	4	4	4	4	4	4	2	2	4	4	2	4	2	4	4	2	2	2	2	2	2	2	4	3	1	31	2	1	1	1	4	4	5	3	4	2.54545
5	5	5	4	4	3	3	3	2	4	4	2	4	4	4	1	1	1	2	2	4	2	2	5	3	0	42	2	0	1	1	2	4	5	3	4.33333	2.45455
2	2	2	4	2	4	4	4	1	4	4	1	4	3	4	2	2	2	2	2	2	2	2	4	5	0	53	3	1	1	1	4	4	5	3	2.66667	2.45455
5	5	5	5	4	5	4	3	1	2	4	4	4	2	3	2	2	1	1	2	4	4	2	4	7	0	46	2	1	1	1	4	4	5	3	4.83333	2.45455
4	2	4	4	4	4	4	3	3	3	3	2	3	4	3	2	2	2	2	1	4	2	2	4	3	1	21	2	0	1	0	3	5	5	3	3.66667	2.45455
5	5	5	5	5	5	3	3	1	3	4	4	2	2	2	2	2	3	2	4	2	2	2	2	3	0	60	2	1	1	1	2	2	5	3	5	2.27273
5	5	5	5	5	5	3	3	3	3	3	3	2	4	2	2	2	1	2	2	2	2	1	5	1	0	32	3	1	1	1	3	2	5	3	5	2
1	1	1	4	1	1	5	1	1	5	5	1	2	1	1	4	4	1	1	1	2	2	1	4	6	0	65	1	1	1	1	4	5	5	3	1.5	1.81818
4	4	4	4	4	4	4	3	2	2	3	4	2	1	2	1	2	2	2	2	2	2	2	5	4	0	45	3	1	1	1	4	5	5	3	4	1.81818
5	5	5	5	5	5	4	2	1	2	4	5	2	1	2	1	2	1	3	2	2	2	1	4	8	1	41	3	1	1	1	4	5	5	3	5	1.72727
5	5	5	5	5	5	4	3	1	3	4	3	4	2	2	1	1	1	1	1	4	1	1	4	5	0	41	3	1	1	1	2	3	5	3	5	1.72727
2	2	4	2	2	2	1	1	1	1	5	2	5	5	3	4	4	1	2	4	4	2	4	4	3	1	45	3	1	1	1	4	4	4	1.83333	2.33333	3.45455
5	5	5	2	2	2	2	2	2	2	2	1	3	3	4	3	3	3	3	3	4	4	4	5	4	1	49	2	1	1	1	4	4	4	1.83333	3.5	3.36364
2	2	2	4	2	4	2	2	2	2	2	1	2	2	4	4	4	4	1	4	4	4	4	4	3	0	33	1	1	1	1	4	4	4	1.83333	2.66667	3.36364
4	4	4	4	4	2	2	2	1	2	3	1	4	3	3	4	3	3	3	4	3	3	2	4	5	0	51	3	1	1	1	2	3	4	1.83333	3.66667	3.18182
3	3	3	3	2	2	2	2	2	2	2	1	3	3	3	3	3	3	3	3	3	3	3	4	6	1	58	2	0	1	1	3	4	4	1.83333	2.66667	3
4	4	4	4	2	2	2	1	1	2	4	1	2	4	4	2	2	1	2	2	4	2	4	4	1	1	44	1	0	1	1	4	2	4	1.83333	3.33333	2.63636
1	2	4	4	2	2	2	2	1	1	4	1	2	2	4	2	2	2	2	4	2	2	2	4	4	1	40	2	0	1	0	2	4	4	1.83333	2.5	2.36364
4	4	4	4	3	3	3	2	1	2	2	1	3	2	3	2	2	2	2	2	2	2	2	4	2	1	25	1	0	0	0	4	4	4	1.83333	3.66667	2.18182
2	2	2	2	4	2	4	1	1	2	2	1	2	2	2	2	2	2	2	2	2	2	2	5	5	0	48	2	0	1	0	3	4	4	1.83333	2.33333	2
1	1	1	1	1	1	4	1	1	3	1	1	2	2	2	2	2	2	2	2	2	2	2	2	5	0	52	2	1	1	1	2	4	4	1.83333	1	2
4	4	2	3	1	2	3	3	1	1	2	1	2	3	3	1	1	1	2	1	2	3	2	5	5	0	49	1	1	1	1	4	4	4	1.83333	2.66667	1.90909
5	5	5	3	2	2	1	1	1	4	3	1	4	2	4	2	2	2	1	1	1	1	1	3	5	0	46	2	0	1	1	4	1	4	1.83333	3.66667	1.90909
5	5	5	3	4	2	4	3	1	1	1	1	2	2	2	2	2	2	2	2	2	1	1	3	5	1	60	2	1	1	1	3	5	4	1.83333	4	1.81818
2	4	2	2	2	2	4	2	1	2	1	1	2	2	2	2	2	2	1	1	2	2	2	4	4	0	40	1	0	1	0	1	4	4	1.83333	2.33333	1.81818
1	1	1	5	2	1	1	3	2	1	3	1	4	3	4	2	1	1	1	1	1	1	1	3	2	1	53	2	0	1	0	2	3	4	1.83333	1.83333	1.81818
5	5	2	2	2	2	2	2	2	1	2	2	2	2	2	2	2	2	2	2	1	1	1	5	3	1	44	2	1	1	1	4	4	4	1.83333	3	1.72727
2	2	2	2	2	2	2	2	2	2	2	1	2	2	2	1	1	1	1	1	4	2	1	4	2	0	58	1	0	0	0	2	2	4	1.83333	2	1.63636
4	4	2	2	4	2	2	2	1	2	2	2	2	3	2	2	2	2	1	1	1	1	1	5	5	0	53	2	1	1	1	3	3	4	1.83333	3	1.63636
4	2	2	2	2	2	4	1	1	1	3	1	2	3	2	1	1	1	1	1	1	1	1	3	1	0	52	2	1	1	1	2	4	4	1.83333	2.33333	1.36364
4	3	3	2	2	2	2	2	1	3	2	1	3	1	1	1	1	1	1	1	1	1	1	2	6	1	35	1	0	1	0	4	4	4	1.83333	2.66667	1.18182
2	4	4	4	4	2	1	2	2	2	2	2	2	1	1	1	1	1	1	1	1	1	1	5	5	1	23	2	0	1	0	5	1	4	1.83333	3.33333	1.09091
5	5	4	4	4	4	2	2	1	3	2	1	1	1	1	1	1	1	1	1	1	1	1	4	4	1	32	2	0	1	1	4	4	4	1.83333	4.33333	1
1	1	1	1	1	1	3	2	1	1	3	1	1	1	1	1	1	1	1	1	1	1	1	2	5	1	58	1	0	1	1	4	4	4	1.83333	1	1
5	5	5	5	5	5	3	3	2	4	3	2	5	4	4	4	4	1	4	4	4	4	4	5	5	1	19	2	0	0	0	4	4	5	2.83333	5	3.81818
5	5	5	5	5	5	4	2	1	4	4	2	4	4	4	4	4	2	2	3	4	4	4	5	5	1	18	2	1	0	1	4	4	5	2.83333	5	3.54545
5	5	5	5	5	5	2	2	2	3	4	4	4	4	4	4	4	2	2	2	4	4	2	4	6	0	33	3	1	1	1	2	3	5	2.83333	5	3.27273
4	4	4	4	4	4	4	3	1	3	3	3	4	4	4	2	2	2	4	4	4	4	2	4	2	0	42	2	0	1	0	4	4	5	2.83333	4	3.27273
5	5	5	5	5	5	3	2	2	4	3	3	4	4	4	4	4	2	2	2	2	4	4	4	6	0	50	3	1	1	1	3	4	5	2.83333	5	3.27273
5	1	4	4	3	2	4	2	2	4	4	1	3	3	3	3	3	2	3	4	3	3	4	2	4	1	78	2	1	1	1	4	5	5	2.83333	3.16667	3.09091
4	4	4	4	4	4	3	2	1	4	3	4	4	3	4	2	2	2	4	2	2	4	5	5	3	1	32	2	0	1	1	2	1	5	2.83333	4	3.09091
5	5	5	5	5	5	4	2	1	2	4	4	3	1	5	1	1	1	1	5	5	5	5	5	4	1	34	2	0	1	1	2	4	5	2.83333	5	3
5	5	5	5	4	5	4	2	2	4	3	2	2	5	4	2	2	1	4	4	5	2	2	4	6	1	21	3	0	0	0	4	2	5	2.83333	4.83333	3
5	5	4	4	5	4	3	3	3	3	3	2	4	3	4	2	2	2	1	4	2	4	4	4	1	0	46	2	1	1	1	4	3	5	2.83333	4.5	2.90909
5	5	5	3	4	5	4	2	1	3	4	3	4	2	3	4	3	2	2	2	3	4	3	4	4	1	35	3	1	1	1	3	4	5	2.83333	4.5	2.90909
5	5	5	5	5	5	4	2	1	2	4	4	5	2	2	2	2	2	2	4	4	4	2	4	3	1	41	3	1	1	1	4	4	5	2.83333	5	2.81818
4	4	4	4	4	4	3	2	2	4	4	2	4	2	3	3	2	2	2	4	2	4	2	5	6	1	41	3	1	1	1	4	4	5	2.83333	4	2.72727
5	1	5	4	5	1	4	4	1	2	4	2	4	1	4	1	1	1	5	1	5	5	2	4	6	1	57	2	1	1	1	4	2	5	2.83333	3.5	2.72727
5	5	5	5	5	3	4	2	1	4	4	2	5	3	4	2	2	2	2	4	2	2	2	3	6	0	54	2	1	1	1	3	4	5	2.83333	4.66667	2.72727
5	5	5	5	5	5	3	3	1	4	3	3	4	4	4	2	2	2	4	2	2	2	2	5	5	1	33	2	0	1	0	3	4	5	2.83333	5	2.72727
5	5	5	5	4	5	5	2	1	3	4	2	2	4	2	2	1	2	2	2	4	4	4	5	7	0	58	2	1	1	1	4	4	5	2.83333	4.83333	2.63636
5	5	5	5	5	5	4	3	1	1	4	4	5	1	4	4	4	1	5	1	1	1	1	4	4	0	34	3	0	1	1	4	5	5	2.83333	5	2.54545
5	2	5	3	2	4	4	1	1	4	4	3	2	3	2	2	2	2	2	2	4	4	3	4	4	0	68	2	1	0	1	2	4	5	2.83333	3.5	2.54545
1	1	1	1	1	1	5	4	1	5	1	1	5	3	2	2	2	2	1	2	5	3	1	4	3	0	42	1	0	1	1	3	2	5	2.83333	1	2.54545
5	5	5	4	1	1	3	1	2	4	4	3	4	2	4	2	2	2	2	2	4	2	2	4	5	1	59	3	1	1	1	2	2	5	2.83333	3.5	2.54545
5	5	5	4	4	4	4	2	1	3	3	4	4	4	3	2	2	2	2	2	2	2	2	4	5	1	22	3	1	0	1	4	4	5	2.83333	4.5	2.45455
5	5	5	5	5	5	3	3	2	1	4	4	4	2	2	1	1	1	1	1	5	5	4	5	9	0	39	3	1	1	1	5	5	5	2.83333	5	2.45455
5	5	5	5	5	5	5	2	1	2	3	4	5	2	2	2	2	2	2	2	3	2	2	4	6	0	40	3	1	1	1	2	1	5	2.83333	5	2.36364
4	4	4	4	4	4	2	2	2	3	4	4	4	3	3	2	2	1	3	3	2	2	1	4	6	0	24	2	0	1	1	2	2	5	2.83333	4	2.36364
5	5	4	4	4	2	4	2	2	4	4	1	1	2	2	2	2	2	2	2	2	4	4	3	6	1	52	3	1	1	1	2	1	5	2.83333	4	2.27273
5	5	5	4	3	4	4	2	2	3	3	3	4	2	2	2	2	2	2	2	2	2	2	4	6	1	39	2	0	1	0	2	2	5	2.83333	4.33333	2.18182
5	5	5	5	5	3	4	4	2	2	3	2	2	2	2	2	2	2	2	2	2	4	2	5	5	0	32	1	0	1	0	4	4	5	2.83333	4.66667	2.18182
2	4	4	4	4	1	4	2	2	4	4	1	4	2	2	1	1	1	4	1	4	1	1	4	5	1	55	2	1	0	1	5	4	5	2.83333	3.16667	2
5	5	5	5	5	5	3	1	2	3	5	3	2	2	2	2	2	2	2	2	2	2	2	5	6	1	36	3	1	1	1	4	4	5	2.83333	5	2
5	5	5	5	5	5	4	3	1	3	3	3	2	2	4	1	1	1	1	1	4	1	4	4	5	0	34	2	1	1	1	4	2	5	2.83333	5	2
5	5	5	2	2	4	4	2	1	2	4	4	2	2	2	2	2	2	2	2	2	2	1	4	5	1	36	3	1	1	1	4	5	5	2.83333	3.83333	1.90909
2	4	5	5	4	4	4	2	1	4	4	2	4	4	4	1	1	1	1	1	1	1	1	4	6	0	53	2	1	1	1	2	5	5	2.83333	4	1.81818
4	4	4	4	4	4	4	3	1	3	3	3	4	2	2	2	1	1	1	2	2	1	1	5	5	1	46	2	0	1	0	2	4	5	2.83333	4	1.72727
5	4	4	4	2	2	5	1	1	4	4	2	2	1	1	4	4	1	1	1	1	1	1	4	5	1	62	2	1	1	1	2	2	5	2.83333	3.5	1.63636
5	5	5	5	5	5	2	2	2	3	4	4	2	2	2	1	1	1	1	4	1	1	1	5	6	1	36	2	1	1	1	3	4	5	2.83333	5	1.54545
5	5	5	5	5	5	4	2	1	2	4	4	2	2	1	1	1	3	1	1	1	1	1	4	5	1	55	3	1	1	1	4	4	5	2.83333	5	1.36364
4	2	2	2	1	1	3	1	1	3	1	1	4	3	4	2	2	4	4	3	4	4	4	5	4	1	68	2	0	1	1	1	1	4	1.66667	2	3.45455
5	2	2	2	2	2	1	1	1	3	3	1	3	3	3	3	3	3	3	3	4	4	3	2	4	1	61	2	1	1	1	4	2	4	1.66667	2.5	3.18182
2	2	2	2	2	2	5	1	1	1	1	1	4	4	2	4	4	1	4	4	4	2	1	3	2	0	59	2	0	1	1	2	1	4	1.66667	2	3.09091
4	4	4	3	3	4	2	2	2	1	2	1	2	2	3	4	3	3	3	3	3	3	3	2	5	0	44	1	0	1	1	4	3	4	1.66667	3.66667	2.90909
4	4	4	4	3	4	4	2	1	1	1	1	4	3	2	2	2	4	2	2	4	2	2	5	5	1	60	2	1	1	1	3	4	4	1.66667	3.83333	2.63636
5	1	1	5	1	1	1	1	1	5	1	1	3	3	3	2	2	2	2	2	4	2	2	2	3	1	55	2	1	1	1	1	4	4	1.66667	2.33333	2.45455
2	2	2	2	4	3	3	1	1	3	1	1	3	2	2	2	2	2	2	2	4	4	2	2	5	0	59	2	1	1	1	2	3	4	1.66667	2.5	2.45455
1	1	1	4	1	1	3	3	1	1	1	1	3	4	4	2	2	2	2	2	2	2	2	4	2	1	54	2	0	1	1	4	4	4	1.66667	1.5	2.45455
2	2	3	2	2	2	1	1	1	4	2	1	3	2	2	2	2	2	2	2	2	3	2	4	5	1	66	1	1	1	1	3	3	4	1.66667	2.16667	2.18182
5	5	5	4	4	3	2	2	2	1	1	2	3	2	2	2	2	2	2	2	2	2	2	3	1	1	34	2	0	1	1	2	2	4	1.66667	4.33333	2.09091
4	1	4	1	1	1	2	1	1	1	4	1	2	2	2	2	2	2	2	2	2	2	2	3	3	1	60	2	1	1	1	4	4	4	1.66667	2	2
4	2	2	2	2	3	2	2	1	3	1	1	2	2	2	2	2	2	2	2	2	2	2	3	5	0	63	2	1	1	1	2	4	4	1.66667	2.5	2
4	2	2	4	3	2	3	2	1	2	1	1	2	2	2	2	1	1	2	2	4	2	2	4	5	0	41	1	0	1	0	2	4	4	1.66667	2.83333	2
5	1	4	3	1	1	1	1	1	1	5	1	2	2	3	2	2	1	1	1	2	2	2	3	3	1	74	2	1	1	1	3	4	4	1.66667	2.5	1.81818
1	4	2	2	4	2	3	1	1	1	1	3	4	2	3	2	1	1	1	2	2	1	1	2	4	0	49	2	0	1	0	3	4	4	1.66667	2.5	1.81818
2	2	2	2	1	1	3	1	1	2	2	1	2	2	2	3	2	3	1	1	1	1	1	5	5	1	43	1	0	1	1	2	2	4	1.66667	1.66667	1.72727
1	1	1	3	1	1	3	1	1	3	1	1	2	2	2	2	2	2	1	1	1	1	1	4	5	1	46	1	0	1	0	4	2	4	1.66667	1.33333	1.54545
2	2	2	2	4	2	5	1	1	1	1	1	5	2	1	1	1	1	1	1	1	1	1	4	2	1	50	1	0	1	1	3	2	4	1.66667	2.33333	1.45455
5	1	4	4	2	3	1	1	1	1	5	1	2	2	2	1	1	1	1	1	1	1	1	4	4	1	68	2	1	1	1	1	1	4	1.66667	3.16667	1.27273
2	2	2	4	2	2	3	1	1	1	3	1	2	2	2	1	1	1	1	1	1	1	1	3	4	1	51	1	0	1	0	4	4	4	1.66667	2.33333	1.27273
4	2	2	2	4	2	3	1	1	2	2	1	2	1	1	1	1	1	1	1	1	1	1	5	4	1	36	2	0	1	0	1	5	4	1.66667	2.66667	1.09091
2	2	1	1	1	1	2	2	1	1	2	2	1	1	2	1	1	1	1	1	1	1	1	5	2	1	46	1	1	1	1	4	4	4	1.66667	1.33333	1.09091
4	2	4	2	2	2	2	1	1	2	3	1	1	1	1	1	1	1	1	1	1	1	1	4	4	1	66	3	1	1	1	3	2	4	1.66667	2.66667	1
5	5	5	5	5	5	3	3	3	1	3	3	4	4	4	4	4	4	4	4	4	4	4	4	5	1	39	3	1	1	1	4	4	5	2.66667	5	4
4	1	4	4	4	2	2	2	2	4	4	2	4	4	4	4	4	3	5	3	4	4	4	3	5	0	44	2	0	1	1	4	1	5	2.66667	3.16667	3.90909
2	1	4	4	4	4	4	2	1	2	4	3	4	4	4	5	4	1	4	4	5	4	4	5	4	1	57	3	0	1	0	4	5	5	2.66667	3.16667	3.90909
4	4	4	4	3	3	5	2	1	4	3	1	5	4	5	5	2	2	4	5	4	4	2	4	5	0	50	1	0	1	0	4	4	5	2.66667	3.66667	3.81818
5	5	5	5	5	5	3	2	1	3	4	3	4	4	4	4	4	4	2	4	4	4	4	3	5	1	25	3	1	0	1	4	4	5	2.66667	5	3.81818
5	1	5	5	5	5	4	3	1	3	4	1	4	4	4	4	4	4	2	4	3	4	2	4	5	0	55	3	1	1	1	4	4	5	2.66667	4.33333	3.54545
5	5	4	4	4	4	3	2	1	4	4	2	5	5	5	4	2	2	4	3	2	4	1	4	6	0	65	2	1	0	1	2	4	5	2.66667	4.33333	3.36364
5	5	5	4	5	4	4	1	1	3	3	4	5	4	4	1	1	2	1	2	5	5	2	4	8	0	29	2	1	1	1	4	5	5	2.66667	4.66667	2.90909
1	1	1	1	1	1	3	3	3	3	3	1	3	2	2	3	3	3	3	2	5	4	2	3	7	1	59	2	1	1	1	4	4	5	2.66667	1	2.90909
2	2	2	4	2	1	5	3	2	2	3	1	5	4	4	2	2	2	2	2	2	4	2	1	5	0	63	2	1	1	1	4	4	5	2.66667	2.16667	2.81818
2	2	2	2	2	2	4	3	2	4	2	1	4	3	3	3	3	2	2	2	3	3	2	5	6	0	51	1	0	1	1	4	4	5	2.66667	2	2.72727
4	4	4	4	4	3	4	2	2	3	4	1	4	4	2	2	2	2	1	2	4	3	2	5	3	1	47	2	0	1	0	4	4	5	2.66667	3.83333	2.54545
4	3	5	5	2	3	3	2	1	4	4	2	4	4	2	2	2	2	4	2	2	2	1	3	4	1	48	2	0	1	0	2	4	5	2.66667	3.66667	2.45455
4	4	4	4	4	4	2	2	2	3	4	3	4	2	4	1	1	3	1	1	4	4	1	3	5	0	44	2	1	1	1	2	2	5	2.66667	4	2.36364
5	5	5	5	5	4	2	2	2	4	2	4	4	4	2	2	2	1	2	2	2	2	2	4	5	1	23	2	1	1	1	2	4	5	2.66667	4.83333	2.27273
2	2	2	3	1	4	5	1	1	2	5	2	4	3	2	4	1	1	2	2	2	2	2	3	3	1	80	2	1	1	1	3	3	5	2.66667	2.33333	2.27273
2	1	1	2	2	2	3	3	2	3	3	2	2	2	2	2	2	2	2	2	2	4	2	5	5	0	49	1	0	1	1	5	4	5	2.66667	1.66667	2.18182
4	4	4	3	4	1	4	2	2	3	4	1	4	3	3	1	1	1	1	2	4	2	1	3	6	1	71	2	1	1	1	2	4	5	2.66667	3.33333	2.09091
4	4	4	3	4	2	3	3	3	3	3	1	3	2	2	2	2	2	2	2	2	2	2	4	5	1	52	1	0	1	1	3	5	5	2.66667	3.5	2.09091
5	2	4	5	4	4	4	1	2	2	3	4	2	1	2	1	1	1	2	1	5	5	1	5	7	1	63	2	1	1	1	4	4	5	2.66667	4	2
4	4	4	5	5	5	4	3	1	2	4	2	2	4	2	2	1	2	1	2	2	1	2	5	8	0	53	2	0	1	1	4	5	5	2.66667	4.5	1.90909
5	1	5	5	5	5	3	3	3	3	3	1	1	4	1	1	1	1	1	1	4	4	1	3	5	0	54	3	1	1	1	4	4	5	2.66667	4.33333	1.81818
5	5	5	5	5	5	2	2	1	3	4	4	2	2	2	1	1	1	1	1	1	1	1	5	1	0	36	2	0	1	1	1	1	5	2.66667	5	1.27273
1	1	2	2	1	1	3	1	2	1	1	1	4	4	3	4	2	3	3	4	3	3	3	4	3	0	62	1	0	1	1	1	2	4	1.5	1.33333	3.27273
1	2	2	4	4	2	3	2	1	1	1	1	2	2	2	4	4	2	2	2	4	2	2	1	3	0	52	1	0	1	0	2	4	4	1.5	2.5	2.54545
2	2	2	2	2	2	1	1	1	3	2	1	4	2	4	2	2	2	2	2	2	2	2	3	6	1	50	1	0	1	0	4	4	4	1.5	2	2.36364
4	1	1	4	1	3	3	1	1	1	2	1	5	3	3	3	3	2	2	1	1	1	1	5	5	1	55	2	0	1	0	4	4	4	1.5	2.33333	2.27273
1	2	2	4	4	4	2	3	1	1	1	1	2	2	2	2	2	2	2	2	2	4	2	5	7	0	55	2	1	1	1	4	2	4	1.5	2.83333	2.18182
2	2	2	2	2	2	2	1	1	2	2	1	2	2	2	2	2	2	2	2	2	2	2	4	3	1	52	2	0	1	1	4	4	4	1.5	2	2
5	2	4	2	2	2	1	1	1	1	4	1	2	2	2	2	2	2	2	2	2	2	2	4	3	1	43	1	1	1	1	3	4	4	1.5	2.83333	2
3	1	5	3	3	1	3	1	1	1	2	1	4	2	3	2	2	1	2	2	2	1	1	3	3	1	67	2	1	1	1	3	1	4	1.5	2.66667	2
2	2	2	2	2	2	3	2	1	1	1	1	2	2	2	2	2	2	2	2	2	2	2	4	4	1	54	2	0	0	0	2	2	4	1.5	2	2
1	4	1	1	1	1	1	1	1	2	2	2	2	2	3	4	2	2	1	1	1	1	1	4	6	0	42	1	0	1	0	4	3	4	1.5	1.5	1.81818
4	2	2	3	2	3	2	1	1	2	2	1	2	2	2	1	1	1	2	2	2	2	1	4	3	1	47	2	0	1	0	3	4	4	1.5	2.66667	1.63636
[truncated: 138 more rows]
